# Supplementary material for: Identification of genes required for the survival of B. fragilis using massive parallel sequencing of a saturated transposon mutant library
Source: BMC Genomics. 2014 Jun 4;15(1):429. doi: 10.1186/1471-2164-15-429 (PMC4072883; doi:10.1186/1471-2164-15-429)
Supplement: Supplementary file 1 — Additional file 1: Table S1: Essential genes of Bacteroides fragilis 638R. (XLSX 62 KB) [file 12864_2014_6155_MOESM1_ESM.xlsx]

## Sheet: S Table 1
					Supplementary Table 1. Essential genes of Bacteroides fragilis 638R
Locus tag	Gene length(bp)	Gene	Polar effect	Strand	Product	RNA-Seq Expression data	KEGG Orthology (KO)	KEGG pathway ID	COG symbol	COGs Functional categories
BF638R_0014	774			+	putative SAM superfamily protein	28.1973			C	Energy production and conversion
BF638R_0030	171			-	hypothetical protein	0.87
BF638R_0032	162			-	hypothetical protein	0
BF638R_0042	252			+	hypothetical protein	1.20333
BF638R_0051	900		Likely	+	conserved hypothetical protein	62.376			H	Coenzyme transport and metabolism
BF638R_0052	882	ftsX		+	putative cell division protein	28.688	K09811	bfg02010	D	Cell cycle control, cell division, chromosome partitioning
BF638R_0053	234		Likely	+	putative membrane protein	49.6687
BF638R_0054	801			+	putative undecaprenol kinase	48.292	K06153	bfg00550	V	Defense mechanisms
BF638R_0055	702			+	putative tRNA pseudouridine synthase	44.2763	K03177		J	Translation, ribosomal structure and biogenesis
BF638R_0056	1059		Likely	+	putative S-adenosylmethionine:tRNA ribosyltransferase-isomerase	80.8157	K07568		J	Translation, ribosomal structure and biogenesis
BF638R_0057	462			+	putative 2-amino-4-hydroxy-6-hydroxymethyldihydropteridine pyrophosphokinase (HPPK)	20.3413	K00950	bfg00790,bfg01100	H	Coenzyme transport and metabolism
BF638R_0058	1293	metK		+	putative S-adenosylmethionine synthetase	108.581	K00789	bfg00270,bfg01100,bfg01110 ,bfg01230	H	Coenzyme transport and metabolism
BF638R_0059	597		Likely	+	putative lysine decarboxylase	27.5583	K06966		R	General function prediction only
BF638R_0060	831			+	conserved hypothetical transmembrane protein	9.053
BF638R_0061	753			+	possible uroporphyrinogen-III synthase	148.559	K01719	bfg00860,bfg01100,bfg01110	H	Coenzyme transport and metabolism
BF638R_0062	324			+	possible ribonuclease P component	24.4243	K03536		J	Translation, ribosomal structure and biogenesis
BF638R_0065	1293	tyrS		+	putative tyrosyl-tRNA synthetase 1	295.955	K01866	bfg00970	J	Translation, ribosomal structure and biogenesis
BF638R_0091	2826	PolA		-	putative DNA polymerase I	47.885	K02335	bfg00230, bfg00240, bfg01100, bfg03030, bfg03410, bfg03420, bfg03440	L	Replication, recombination and repair
BF638R_0107	420			-	conserved hypothetical protein	35.2637			R	General function prediction only
BF638R_0108	174			+	conserved hypothetical protein	0.213667
BF638R_0115	1029	ruvB	Likely	+	putative holliday junction DNA helicase	32.1317	K03551	bfg03440	L	Replication, recombination and repair
BF638R_0116	1533			+	possible polysaccharide biosynthesis transmembrane protein	20.339			R	General function prediction only
BF638R_0120	420			-	hypothetical protein	0.679333
BF638R_0124	606			-	putative sugar isomerase SIS-domain protein	104.676	K06041		M	Cell wall/membrane/envelope biogenesis
BF638R_0125	531		Likely	-	putative lysine decarboxylase	50.661			R	General function prediction only
BF638R_0134	729			-	putative dihydrodipicolinate reductase	63.559	K00215	bfg00300, bfg01100, bfg01110,bfg01120, bfg01230	E	Amino acid transport and metabolism
BF638R_0149	1476			-	putative cysteinyl-tRNA synthetase	75.4587	K01883	bfg00970	J	Translation, ribosomal structure and biogenesis
BF638R_0152	222			+	putative membrane protein	1.224
BF638R_0168	1263			-	putative 3-oxoacyl-[acyl-carrier-protein] synthase II	1067.98	K09458	bfg00061,bfg00780, bfg01100 ,bfg01212	I	Lipid transport and metabolism
BF638R_0169	237		Likely	-	putative acyl carrier protein	1444.98	K02078		I	Lipid transport and metabolism
BF638R_0171	1047	pdxB		-	putative erythronate-4-phosphate dehydrogenase	15.955	K03473	bfg00750,bfg01100	E	Amino acid transport and metabolism
BF638R_0172	717		Likely	+	hypothetical protein	47.4923
BF638R_0173	714			+	conserved hypothetical protein	27.506			T	Signal transduction mechanisms
BF638R_0178	1836			+	putative transport ATP-binding protein	34.143	K11085	bfg02010	V	Defense mechanisms
BF638R_0188	1893			+	putative arginine decarboxylase	32.5707	K01585	bfg00330,bfg01100	E	Amino acid transport and metabolism
BF638R_0199	267			+	putative exported protein	6.88867
BF638R_0200	1197			+	conserved hypothetical protein	7.707
BF638R_0203	303			-	conserved hypothetical protein	1.101			L	Replication, recombination and repair
BF638R_0205	354			+	conserved hypothetical protein	0
BF638R_0208	432			-	conserved hypothetical protein	0
BF638R_0210	1395			-	conserved hypothetical protein	0.297667
BF638R_0232	735			+	hypothetical protein	0.0966667
BF638R_0240	381	traF		+	putative conjugative transposon protein traF	0.558333
BF638R_0242	630	traI		+	putative conjugative transposon protein traI	0.642333
BF638R_0251	516			+	putative lysozyme protein found in a conjugation transposase	0.330667			R	General function prediction only
BF638R_0256	255			-	conserved hypothetical protein found in conjugate transposon	0
BF638R_0261	210			-	putative trasnmembrane protein found in conjugate transposon	0
BF638R_0273	468		Likely	+	conserved hypothetical protein	64.2423	K09748		S	Function unknown
BF638R_0274	1263	nusA		+	putative N utilization substance protein A	102.523	K02600		K	Transcription
BF638R_0275	3048	infB		+	putative translation initiation factor IF-2	115.942	K02519		J	Translation, ribosomal structure and biogenesis
BF638R_0277	1458	sufB		+	putative ABC transporter SufB protein	30.8373	K09014		O	Posttranslational modification, protein turnover, chaperones
BF638R_0278	747			+	putative exported protein	15.1423
BF638R_0279	753	sufC		+	putative ABC transporter ATP-binding protein sufC	37.1653	K09013		O	Posttranslational modification, protein turnover, chaperones
BF638R_0280	1356	sufD		+	putative ABC transporter protein sufD	40.9927	K09015		O	Posttranslational modification, protein turnover, chaperones
BF638R_0281	1212	sufS		+	putative Cysteine desulfurase sufS	40.504	K11717	bfg00450,bfg00730,bfg01100	E	Amino acid transport and metabolism
BF638R_0298	1959	gyrB		-	DNA gyrase subunit B	129.932	K02470		L	Replication, recombination and repair
BF638R_0299	255	rpsT		-	30S ribosomal protein S20	1978.9	K02968		J	Translation, ribosomal structure and biogenesis
BF638R_0302	1311	ftsZ		-	putative cell division protein	75.7797	K03531		D	Cell cycle control, cell division, chromosome partitioning
BF638R_0303	1431	ftsA	Likely	-	putative cell division protein	68.7237	K03590		D	Cell cycle control, cell division, chromosome partitioning
BF638R_0304	741	ftsQ		-	putative cell division protein	21.0197	K03589		M	Cell wall/membrane/envelope biogenesis
BF638R_0305	1395	murC		-	putative UDP-N-acetylmuramate--L-alanine ligase	50.8063	K01924	bfg00471,bfg00550,bfg01100	M	Cell wall/membrane/envelope biogenesis
BF638R_0306	1167	murG		-	probable UDP-N-acetylglucosamine--N-acetylmuramyl-(pentapeptide) pyrophosphoryl-undecaprenol N-acetylglucosamine transferase	42.482	K02563	bfg00550 ,bfg01100	M	Cell wall/membrane/envelope biogenesis
BF638R_0308	1335	murD	Likely	-	putative UDP-N-acetylmuramoylalanine--D-glutamate ligase	51.4773	K01925	bfg00471,bfg00550,bfg01100	M	Cell wall/membrane/envelope biogenesis
BF638R_0309	1269	mraY		-	putative UDP-N-acetylmuramoyl-pentapeptide:undecaprenyl-phosphate- phosphatase	38.1907	K01000	bfg00550,bfg01100	M	Cell wall/membrane/envelope biogenesis
BF638R_0310	1458	murE		-	probable UDP-N-acetylmuramoylalanyl-D-glutamate--2,6-diaminopimela te ligase	33.9977	K01928	bfg00300,bfg00550	M	Cell wall/membrane/envelope biogenesis
BF638R_0311	2124	ftsI		-	putative cell division specific transpeptidase/penicillin-binding protein	20.2497	K03587	bfg00550	M	Cell wall/membrane/envelope biogenesis
BF638R_0312	342			-	conserved hypothetical protein	21.9473
BF638R_0313	915	mraW		-	putative S-adenosyl-methyltransferase	43.655	K03438		M	Cell wall/membrane/envelope biogenesis
BF638R_0314	477	mraZ	Likely	-	putative cell division protein	45.674	K03925		S	Function unknown
BF638R_0329	435	dut		+	putative deoxyuridine 5'-triphosphate nucleotidohydrolase	51.8107	K01520	bfg00240,bfg01100	F	Nucleotide transport and metabolism
BF638R_0378	960	prfB		+	putative peptide chain release factor	62.0067	K02836		J	Translation, ribosomal structure and biogenesis
BF638R_0411	1542	glyS		+	putative glycyl-tRNA synthetase	103.081	K01880	bfg00970	J	Translation, ribosomal structure and biogenesis
BF638R_0420	276			+	hypothetical protein	0.134667
BF638R_0426	288			-	hypothetical protein	0.801667
BF638R_0450	1011			-	putative aspartate-semialdehyde dehydrogenase	83.119	K00133	bfg00260, bfg00270, bfg00300, bfg01100, bfg01110, bfg01120, bfg01210 , bfg01230	E	Amino acid transport and metabolism
BF638R_0451	2136		Likely	+	putative Na+/H+ antiporter	23.8067			P	Inorganic ion transport and metabolism
BF638R_0452	711			+	putative ThiF family protein	18.3733			H	Coenzyme transport and metabolism
BF638R_0453	651	lolD		+	putative ABC transporter ATP-binding protein	15.6437	K09810	bfg02010	V	Defense mechanisms
BF638R_0457	1299	murF		-	putative UDP-N-acetylmuramoyl-tripeptide--D-alanyl-d-alanine ligase	32.9487	K01929	bfg00300,bfg00550 ,bfg01100	M	Cell wall/membrane/envelope biogenesis
BF638R_0462	861			+	putative dihydropteroate synthase	29.347	K00796	bfg00790,bfg01100	H	Coenzyme transport and metabolism
BF638R_0463	765			+	putative transmembrane protein	12.5867			S	Function unknown
BF638R_0465	234			+	hypothetical protein	0
BF638R_0467	228			+	putative exported protein	4.43067
BF638R_0475	288			+	putative exported transmembrane protein	0.363
BF638R_0489	1020			+	putative phosphate acetyltransferase	58.662	K00625	bfg00430, bfg00620, bfg00640, bfg00680,bfg01100, bfg01120, bfg01200	C	Energy production and conversion
BF638R_0492	336			+	conserved hypothetical protein	93.4513			R	General function prediction only
BF638R_0493	765			+	putative UDP-2,3-diacylglucosamine hydrolase	76.5533	K03269	bfg00540,bfg01100	S	Function unknown
BF638R_0494	693			-	putative DNA repair protein	9.908	K03630		L	Replication, recombination and repair
BF638R_0498	642		Likely	+	putative transmembrane PASTA-domain protein	25.318			S	Function unknown
BF638R_0499	1074	rluD		+	ribosomal large subunit pseudouridine synthase	38.3117	K06180		J	Translation, ribosomal structure and biogenesis
BF638R_0500	975	ddlA		+	putative D-Alanine-D-Alanine-Ligase	34.746	K01921	bfg00473,bfg00550 ,bfg01100	M	Cell wall/membrane/envelope biogenesis
BF638R_0501	1149			+	conserved hypothetical protein	39.0467
BF638R_0510	843	murI		-	putative glutamate racemase	22.7077	K01776	bfg00471, bfg01100	M	Cell wall/membrane/envelope biogenesis
BF638R_0511	510	ompH		-	putative outer membrane protein	534.144	K06142		M	Cell wall/membrane/envelope biogenesis
BF638R_0514	735			-	putative undecaprenyl pyrophosphate synthetase	69.1983	K00806	bfg00900,bfg01110	I	Lipid transport and metabolism
BF638R_0515	1359		Likely	-	conserved hypothetical protein	77.8297
BF638R_0650	165			-	conserved hypothetical protein	0.398333
BF638R_0661	933	engC		-	putative ATP/GTP binding protein	42.6257	K06949		R	General function prediction only
BF638R_0662	561	frr		-	putative ribosome recycling factor	197.889	K02838		J	Translation, ribosomal structure and biogenesis
BF638R_0667	849			-	possible Hsp-70 cofactor	2.31467			D	Cell cycle control, cell division, chromosome partitioning
BF638R_0669	711			-	putative uridylate kinase	57.423	K09903	bfg00240,bfg01100	F	Nucleotide transport and metabolism
BF638R_0673	507			+	conserved hypotetical protein	74.8063			R	General function prediction only
BF638R_0675	756			-	putative biotin/lipoate A/B protein ligase family protein	8.16967	K03524	bfg00780,bfg01100	H	Coenzyme transport and metabolism
BF638R_0676	357			-	conserved hypothetical protein	19.0217			S	Function unknown
BF638R_0677	366		Likely	-	conserved hypothetical protein	8.147	K07460		L	Replication, recombination and repair
BF638R_0681	711			-	putative phosphatidylserine synthase	37.5607	K17103	bfg00260,bfg00564,bfg01100	I	Lipid transport and metabolism
BF638R_0683	3885	dnaE		+	putative DNA polymerase III alpha subunit	50.8993	K02337	bfg00230, bfg00240, bfg01100, bfg03030, bfg03430, bfg03440	L	Replication, recombination and repair
BF638R_0687	150			-	hypothetical protein	0.899667
BF638R_0695	420			-	putative ATP/GTP-binding transmembrane protein	99.2277	K06925		R	General function prediction only
BF638R_0696	810			-	putative ABC transporter membrane protein	12.1243	K09816	bfg02010	P	Inorganic ion transport and metabolism
BF638R_0697	423		Likely	-	conserved hypothetical protein	32.7713
BF638R_0731	2619			-	putative alanyl-tRNA synthetase	102.044	K01872	bfg00970	J	Translation, ribosomal structure and biogenesis
BF638R_0732	969		Likely	+	putative transmembrane peptidase	41.346			M	Cell wall/membrane/envelope biogenesis
BF638R_0733	366			+	putative transcriptional regulator protein	38.055			K	Transcription
BF638R_0737	867			-	conserved hypothetical protein	38.9727
BF638R_0738	891	parB		-	putative ParB-like chromosome partitioning protein	55.444	K03497		K	Transcription
BF638R_0739	768	parA	Likely	-	putative ParA chromosome partitioning protein	80.9193	K03496		D	Cell cycle control, cell division, chromosome partitioning
BF638R_0741	768	surE	Likely	+	putative stationary-phase survival acid phosphatase	81.583	K03787	bfg00230, bfg00240, bfg00760, bfg01100, bfg01110	R	General function prediction only
BF638R_0742	1134	lpxB		+	putative lipid-A-disaccharide synthase	39.1777	K00748	bfg00540,bfg01100	M	Cell wall/membrane/envelope biogenesis
BF638R_0744	840	cdsA		-	putative phosphatidate cytidylyltransferase	40.2633	K00981	bfg00564,bfg01100	I	Lipid transport and metabolism
BF638R_0745	1995	ftsH	Likely	-	putative transmembrane AAA-metalloprotease FtsH	85.3513	K03798		O	Posttranslational modification, protein turnover, chaperones
BF638R_0746	360			-	conserved hypothetical protein	73.8397	K09710		S	Function unknown
BF638R_0755	741			-	conserved hypothetical protein	1.26967
BF638R_0759	531			+	possible oxidoreductase	1.07633
BF638R_0773	231			-	conserved hypothetical protein	5.695
BF638R_0774	192			+	putative transmembrane protein	2.866
BF638R_0809	159			+	hypothetical protein	0.701667
BF638R_0811	171			+	conserved hypothetical protein	0
BF638R_0854	1947			-	putative 1-deoxy-D-xylulose 5-phosphate synthase	77.1983	K01662	bfg00730,bfg00900,bfg01100 ,bfg01110	H	Coenzyme transport and metabolism
BF638R_0885	768	lpxA		-	putative acyl-[acyl-carrier-protein]--UDP-N-acetylglucosamine O-acyltransferase	104.524	K00677	bfg00540,bfg01100	M	Cell wall/membrane/envelope biogenesis
BF638R_0886	1386	lpxC		-	UDP-3-O-[3-hydroxymyristoyl] N-acetylglucosamine deacetylase	177.705	K16363	bfg00061, bfg00540, bfg01100, bfg01212	M	Lipid transport and metabolism
BF638R_0887	1041	lpxD	Likely	-	putative UDP-3-O-[3-hydroxymyristoyl] glucosamine N-acyltransferase	111.821	K02536	bfg00540,bfg01100	M	Cell wall/membrane/envelope biogenesis
BF638R_0890	1113	prfA		-	putative peptide chain release factor 1	102.749	K02835		J	Translation, ribosomal structure and biogenesis
BF638R_0891	1167	purM		-	possible phosphoribosylformylglycinamidine cyclo-ligase	86.4247	K01933	bfg00230,bfg01100,bfg01110	F	Nucleotide transport and metabolism
BF638R_0892	234			-	conserved hypothetical protein	1.18267
BF638R_0937	1113	refC	Likely	+	putative DNA replication and repair protein	22.669	K03629	bfg03440	L	Replication, recombination and repair
BF638R_0938	291			+	conserved hypothetical protein	22.0353			R	General function prediction only
BF638R_0945	1002			-	putative glyceraldehyde 3-phosphate dehydrogenase	1006.91	K00134	bfg00010, bfg01100, bfg01110, bfg01120, bfg01200, bfg01230	G	Carbohydrate transport and metabolism
BF638R_0984	693	glgA		-	putative glycogen synthase	93.9073	K00703	bfg00500,bfg01100,bfg01110	G	Carbohydrate transport and metabolism
BF638R_0985	849	panC		+	putative pantoate--beta-alanine ligase	25.6477	K01918	bfg00410 ,bfg00770,bfg01100,bfg01110	H	Coenzyme transport and metabolism
BF638R_0989	1275	serS		-	putative seryl-tRNA synthetase	139.336	K01875	bfg00970	J	Translation, ribosomal structure and biogenesis
BF638R_0990	270	rpmA		-	putative 50S ribosomal protein L27	485.622	K02899	bfg03010	J	Translation, ribosomal structure and biogenesis
BF638R_0991	318		Likely	-	putative 50S ribosomal protein L21	650.919	K02888	bfg03010	J	Translation, ribosomal structure and biogenesis
BF638R_0992	189			-	conserved hypothetical protein	1.06167
BF638R_1000	804	kdsA		-	putative 2-dehydro-3-deoxyphosphooctonate aldolase	71.406	K01627	bfg00540 ,bfg01100	M	Cell wall/membrane/envelope biogenesis
BF638R_1001	927		Likely	-	conserved hypothetical protein	44.3813	K07029		I	Lipid transport and metabolism
BF638R_1013	2490			+	putative FtsK/SpoIIIE-like protein	36.859	K03466		D	Cell cycle control, cell division, chromosome partitioning
BF638R_1021	1794	rpsA		+	putative 30S ribosomal protein S1	345.89	K02945	bfg03010	J	Translation, ribosomal structure and biogenesis
BF638R_1028	2631	valS		+	putative valyl-tRNA synthetase	61.072	K01873	bfg00970	J	Translation, ribosomal structure and biogenesis
BF638R_1030	429			-	conserved hypothetical protein (pseudogene)	5.85733			L	Replication, recombination and repair
BF638R_1053	732		Likely	+	putative regulatory protein	39.671	K03525	bfg00770,bfg01100	K	Transcription
BF638R_1054	1275			+	putative outer membrane protein	125.486
BF638R_1055	1326			+	conserved hypothetical exported protein	337.108
BF638R_1061	1047		Likely	+	conserved hypothetical protein	91.2513
BF638R_1062	1098			+	putative 4-hydroxythreonine-4-phosphate dehydrogenase	113.207	K00097	bfg00750,bfg01100	H	Coenzyme transport and metabolism
BF638R_1063	1227			+	putative sigma-54 dependent transcriptional regulator	91.1743			K	Transcription
BF638R_1064	522			+	conserved hypothetical protein	44.93
BF638R_1102	537		Likely	+	putative hypoxanthine guanine phosphoribosyltransferase	39.8463	K00760	bfg00230,bfg01100 ,bfg01110	F	Nucleotide transport and metabolism
BF638R_1103	570			+	putative adenylate kinase	132.583	K00939	bfg00230,bfg01100,bfg01110	F	Nucleotide transport and metabolism
BF638R_1126	165			+	conserved hypothetical protein	5.04267
BF638R_1160	948			-	putative transposase	0.292
BF638R_1172	399			-	hypothetical protein	7.54467
BF638R_1178	366			-	putative excisionase	0.893333
BF638R_1200	954			-	putative transmembrane glycosyltransferase	19.9327			M	Cell wall/membrane/envelope biogenesis
BF638R_1201	549		Likely	-	putative transmembrane protein	24.758
BF638R_1204	384	crcB		-	putative transmembrane camphor resistance and chromosome condensation CrcB homologue	5.52433	K06199		D	Cell cycle control, cell division, chromosome partitioning
BF638R_1210	564	pth		-	putative peptidyl-tRNA hydrolase	24.4977	K01056		J	Translation, ribosomal structure and biogenesis
BF638R_1211	591			-	putative ribosomal L25p family stress protein	173.775	K02897	bfg03010	J	Translation, ribosomal structure and biogenesis
BF638R_1213	885	nusB		+	putative N utilization substance protein	84.184	K03625		K	Transcription
BF638R_1214	327		Likely	+	conserved hypothetical protein with preprotein translocase motif	156.171	K03210	bfg03060,bfg03070	U	Intracellular trafficking, secretion, and vesicular transport
BF638R_1215	1014			+	conserved hypothetical protein	33.0863
BF638R_1216	618			+	putative dephospho-CoA kinase	16.7903	K00859	bfg00770,bfg01100	H	Coenzyme transport and metabolism
BF638R_1268	225			+	hypothetical protein	0
BF638R_1301	162			-	hypothetical protein	0.459333
BF638R_1309	654		Likely	+	putative transmembrane protein	44.8303			E	Amino acid transport and metabolism
BF638R_1310	546			+	conserved hypothetical protein	38.2893
BF638R_1311	864	rmlD		+	putative dTDP-dehydrorhamnose reductase	90.0493	K00067	bfg00521,bfg00523,bfg01100,bfg01110	M	Cell wall/membrane/envelope biogenesis
BF638R_1336	549			+	putative RNA polymerase ECF-type sigma factor	27.7947	K03088		K	Transcription
BF638R_1340	168			-	hypothetical protein	0
BF638R_1344	600			+	putative anti-restriction protein	0			R	General function prediction only
BF638R_1345	222			+	conserve hypothetical protein	0
BF638R_1355	297	traL		-	conserved hypothetical protein found in conjugate transposon	0
BF638R_1360	351	traH		-	conserved protein found in conjugate transposon	0
BF638R_1364	336	traF		-	conserved protein found in conjugate transposon	0.221333
BF638R_1365	297	traE	Likely	-	conserved protein found in conjugate transposon	0
BF638R_1369	300			+	hypothetical protein	0
BF638R_1370	423			+	conserved hypothetical protein	0
BF638R_1381	360			-	conserved hypothetical protein	0.178
BF638R_1411	1062			+	putative tRNA (5-methylaminomethyl-2-thiouridylate)-methyltransferase	338.382	K00566	bfg04122	J	Translation, ribosomal structure and biogenesis
BF638R_1420	1308			-	putative ATP-binding PP-loop protein	16.2197	K04075		D	Cell cycle control, cell division, chromosome partitioning
BF638R_1508	162			+	conserved hypothetical protein	0.833
BF638R_1521	645			+	conserved hypothetical protein	6.958
BF638R_1533	246			+	putative helix-turn-helix releated protein	0.844333			K	Transcription
BF638R_1536	192			-	conserved hypothetical protein	2.49133
BF638R_1543	189			+	hypothetical protein	0.919667
BF638R_1570	1320		Likely	+	putative transmembrane CorC/HlyC family transporter associated protein	27.3153			R	General function prediction only
BF638R_1571	675			+	conserved hypothetical protein	17.7003			H	Coenzyme transport and metabolism
BF638R_1583	282			-	conserved hypothetical protein	0
BF638R_1601	1200			+	putative aspartate aminotransferase	57.6443	K00812	bfg00250, bfg00270, bfg00330, bfg00350, bfg00360, bfg00400, bfg00401, bfg01100, bfg01110, bfg01120, bfg01210, bfg01230	E	Amino acid transport and metabolism
BF638R_1603	1308			+	putative transmembrane permease	26.444	K09808	bfg02010	M	Cell wall/membrane/envelope biogenesis
BF638R_1615	642	bioD		-	putative dethiobiotin synthetase	0.686	K01935	bfg00780,bfg01100	H	Coenzyme transport and metabolism
BF638R_1630	186			-	hypothetical protein	0
BF638R_1640	330			+	conserved hypothetical protein	6.422
BF638R_1643	537			+	conserved hypothetical protein	7.218
BF638R_1654	2055			-	conserved hypothetical exported protein	42.09
BF638R_1655	543			-	putative 2-oxoglutarate synthase subunit	269.212	K00177	bfg00020,bfg01100,bfg01120,bfg01200	C	Energy production and conversion
BF638R_1656	762		Likely	-	putative 2-oxoglutarate synthase subunit	179.829	K00175	bfg00020,bfg01100,bfg01120 ,bfg01200	C	Energy production and conversion
BF638R_1657	174			-	hypothetical protein	173.253
BF638R_1658	1083			-	putative 2-oxoglutarate oxidoreductase	167.414	K00174	bfg00020,bfg01100,bfg01120,bfg01200	C	Energy production and conversion
BF638R_1659	228		Likely	-	putative ferredoxin	76.1627	K00176	bfg00020,bfg01100,bfg01120,bfg01200	R	General function prediction only
BF638R_1694	417	ruvX		+	putative Holliday junction resolvase	18.2147	K07447		L	Replication, recombination and repair
BF638R_1698	1941			+	putative threonyl-tRNA synthetase	146.219	K01868	bfg00970	J	Translation, ribosomal structure and biogenesis
BF638R_1699	612	infC		+	putative translation initiation factor IF-3	158.346	K02520		J	Translation, ribosomal structure and biogenesis
BF638R_1700	198	rpmI		+	putative 50S ribosomal protein L35	227.886	K02916	bfg03010	J	Translation, ribosomal structure and biogenesis
BF638R_1701	351	rplT		+	putative 50S ribosomal protein L20	217.48	K02887	bfg03010	J	Translation, ribosomal structure and biogenesis
BF638R_1742	708	grpE		-	putative GrpE protein (HSP70 cofactor)	54.15	K03687		O	Posttranslational modification, protein turnover, chaperones
BF638R_1766	249			+	hypothetical protein	0.406
BF638R_1768	399			+	conserved hypothetical protein	0
BF638R_1784	261			+	conserved hypothetical protein	0.251667
BF638R_1796	759			+	putative iron transport related ATP-binding protein	11.8723	K02013	bfg02010	H	Coenzyme transport and metabolism
BF638R_1798	255			-	conserved hypothetical protein	0.291667
BF638R_1800	405			+	conserved hypothetical protein	0.446333
BF638R_1813	753			-	conserved hypothetical protein	0.362667
BF638R_1815	1230			-	putative phage integrase	0.629			L	Replication, recombination and repair
BF638R_1900	423			+	conserved hypothetical protein	4.20667
BF638R_1901	261			-	conserved hypothetical protein	0.686
BF638R_1923	246			-	hypothetical protein	12.5917
BF638R_1943	399			-	hypothetical protein	0.0803333
BF638R_1944	273			+	putative TonB-related protein	10.1747
BF638R_1947	564			-	putative sugar O-acetyltransferase	1.07633			R	General function prediction only
BF638R_1949	240			+	hypothetical protein	0
BF638R_1998	186			-	putative tautomerase	6.51333	K01821	bfg01100,bfg01120,bfg01220	R	General function prediction only
BF638R_2010	246			+	putative transmembrane protein	0.130333
BF638R_2011	192			+	putative transmembrane protein	0.333667
BF638R_2028	336			+	putative transcriptional regulator	2.59433			K	Transcription
BF638R_2034	345			+	conserved hypothetical protein	0
BF638R_2060	468			-	conserved hypothetical protein	0.462
BF638R_2075	207			+	hypothetical protein	5.46667
BF638R_2086	447			-	conserved hypothetical protein	0
BF638R_2089	759			+	conserved hypothetical protein	0.173			D	Cell cycle control, cell division, chromosome partitioning
BF638R_2090	363			+	hypothetical protein	0.371333
BF638R_2092	300			+	putative exported transmembrane protein	0.787
BF638R_2094	336			+	conserved transmembrane protein	0.582
BF638R_2100	624		Likely	+	putative exported transmembrane protein	0.216
BF638R_2101	327			+	putative transmembrane protein	0.227333
BF638R_2104	585			+	Conserved hypothetical protein	0.294
BF638R_2106	213			-	conserved hypothetical protein	0.474667
BF638R_2107	588		Likely	-	conserved hypothetical protein	0.875667
BF638R_2109	219			-	conserved hypothetical protein	0.154
BF638R_2113	921			-	conserved hypothetical protein	16.149			R	General function prediction only
BF638R_2127	333			-	hypothetical protein	0
BF638R_2128	360			-	putative transmembrane protein	0
BF638R_2156	312			+	possible exported heavy-metal binding protein	1.32433			P	Inorganic ion transport and metabolism
BF638R_2160	279			-	Conserved hypothetical protein	4.63233
BF638R_2167	1359			+	putative transmembrane protein	1.32633
BF638R_2172	606			-	putative GTP-binding cell division protein	31.788	K03978		R	General function prediction only
BF638R_2185	735			+	putative Aldo/kedo reductase pseudogene	0.0916667
BF638R_2191	1014			+	putative amidohydrolase	1.88467			R	General function prediction only
BF638R_2195	573			+	conserved hypothetical protein	8.42867			C	Energy production and conversion
BF638R_2197	378			+	putative acetyltransferase	10.4157			R	General function prediction only
BF638R_2200	753			+	putative 2,5-dichloro-2,5-cyclohexadiene-1,4-diol dehydrogenase	0.645333			I	Lipid transport and metabolism
BF638R_2208	174			+	hypothetical protein	0.368333
BF638R_2249	2874			-	conserved hypothetical protein	10.3253			L	Replication, recombination and repair
BF638R_2250	3174			-	putative helicase	18.666			L	Replication, recombination and repair
BF638R_2251	1578		Likely	-	putative hydrolase exported protein	20.7137	K12373	bfg00511,bfg00520 ,bfg01100,bfg01110	G	Carbohydrate transport and metabolism
BF638R_2263	666			-	putative regulatory protein	9.97267			T	Signal transduction mechanisms
BF638R_2271	681			+	putative ABC transport system, ATP-binding protein	0.297333	K02003		V	Defense mechanisms
BF638R_2278	822	panB		+	3-methyl-2-oxobutanoate hydroxymethyltransferase	42.7063	K00606	bfg00770,bfg01100,bfg01110	H	Coenzyme transport and metabolism
BF638R_2310	696			-	putative two component system response regulator	5.77467			K	Transcription
BF638R_2334	831			-	putative lipopolysaccharide biosynthesis	29.9733	K00979	bfg00540,bfg01100	M	Cell wall/membrane/envelope biogenesis
BF638R_2335	468			+	conserved hypothetical protein	2.06567			L	Replication, recombination and repair
BF638R_2336	2334			+	putative penicillin-binding peptidoglycan biosynthesis-related exported protein	28.3	K05366	bfg00550,bfg01100	M	Cell wall/membrane/envelope biogenesis
BF638R_2340	918			-	ribose-phosphate pyrophosphokinase	189.833	K00948	bfg00030, bfg00230, bfg01100, bfg01110, bfg01120, bfg01200, bfg01230	E	Amino acid transport and metabolism
BF638R_2379	3426	ileS	Likely	+	isoleucyl-tRNA synthetase	66.467	K01870	bfg00970	J	Translation, ribosomal structure and biogenesis
BF638R_2380	381			+	putative regulatory protein	112.683			T	Signal transduction mechanisms
BF638R_2385	513			+	conserved hypothetical exported protein	2.183			M	Cell wall/membrane/envelope biogenesis
BF638R_2397	549	rfbC2		+	putative LPS biosynthesis related dTDP-4-dehydrorhamnose 3,5-epimerase	28.4093	K01790	bfg00521, bfg00523, bfg01100, bfg01110	M	Cell wall/membrane/envelope biogenesis
BF638R_2403	1098			-	putative membrane protein	12.015	K11720	bfg02010	R	General function prediction only
BF638R_2404	1131			-	queuine tRNA-ribosyltransferase	43.2197	K00773		J	Translation, ribosomal structure and biogenesis
BF638R_2405	2469		Likely	-	ATP-dependent protease	63.56	K01338		O	Posttranslational modification, protein turnover, chaperones
BF638R_2419	270			+	hypothetical protein	0.237333			O	Posttranslational modification, protein turnover, chaperones
BF638R_2422	1758	aspS		+	aspartyl-tRNA synthetase	129.591	K01876	bfg00970	J	Translation, ribosomal structure and biogenesis
BF638R_2424	885			-	putative hydrolase	24.8673	K12251	bfg00330,bfg01100	R	General function prediction only
BF638R_2429	273			+	conserved hypothetical protein	3.55333
BF638R_2438	777			+	putative AMP nucleosidase	97.0353	K01241	bfg00230	F	Nucleotide transport and metabolism
BF638R_2439	1020			+	conserved hypothetical protein	29.3593	K02340	bfg00230, bfg00240, bfg01100, bfg03030, bfg03430, bfg03440	L	Replication, recombination and repair
BF638R_2445	1998			+	putative DNA ligase	28.8627	K01972	bfg03030, bfg03410, bfg03420, bfg03430	L	Replication, recombination and repair
BF638R_2446	894	dapA2		+	putative dihydrodipicolinate synthase	54.353	K01714	bfg00300, bfg01100, bfg01110, bfg01120, bfg01230	E	Amino acid transport and metabolism
BF638R_2453	2538	gyrA		+	DNA gyrase A subunit	256.508	K02469		L	Replication, recombination and repair
BF638R_2468	960			-	putative recognition particle-docking protein	47.4903	K03110	bfg03060, bfg03070	U	Intracellular trafficking, secretion, and vesicular transport
BF638R_2470	189	rpmG		-	50S ribosomal protein L33	342.49	K02913	bfg03010	J	Translation, ribosomal structure and biogenesis
BF638R_2471	261	rpmB	Likely	-	50S ribosomal protein L28	479.896	K02902	bfg03010	J	Translation, ribosomal structure and biogenesis
BF638R_2473	1020			-	putative glycoprotease	38.7287	K01409		O	Posttranslational modification, protein turnover, chaperones
BF638R_2475	381			-	putative conserved hypothetical membrane protein	14.8593			S	Function unknown
BF638R_2476	1494			-	prolyl-tRNA synthetase	107.127	K01881	bfg00970	J	Translation, ribosomal structure and biogenesis
BF638R_2487	264			-	putative transmembrane protein	0.678
BF638R_2508	327			+	putative conserved membrane protein	5.683			S	Function unknown
BF638R_2531	393			-	conserved hypothetical protein	0
BF638R_2535	312			+	conserved hypothetical protein	0
BF638R_2542	1140			-	putative carboxynorspermidine decarboxylase	34.7287	K13747	bfg00330	E	Amino acid transport and metabolism
BF638R_2543	2361	uvrD		-	putative helicase	49.072	K03657	bfg03420,bfg03430	L	Replication, recombination and repair
BF638R_2546	198		Likely	+	putative thiamine biosynthesis-related protein	8.45033	K03154	bfg04122	H	Coenzyme transport and metabolism
BF638R_2547	615			+	putative thiamine-phosphate pyrophosphorylase	5.902	K00788	bfg00730,bfg01100	H	Coenzyme transport and metabolism
BF638R_2550	555			+	conserved hypothetical protein	6.81567
BF638R_2584	2463			-	putative phenylalanyl-tRNA synthetase beta chain	115.229	K01890	bfg00970	J	Translation, ribosomal structure and biogenesis
BF638R_2603	1503			-	putative DNA helicase	24.4183	K02314	bfg03030	L	Replication, recombination and repair
BF638R_2604	825			+	putative terpenoid biosynthesis-related protein	10.5273	K00919	bfg00900,bfg01100,bfg01110	I	Lipid transport and metabolism
BF638R_2618	1602			+	CTP synthase	167.663	K01937	bfg00240,bfg01100	F	Nucleotide transport and metabolism
BF638R_2619	1857			+	conserved hypothetical membrane protein	137.974	K03217	bfg03060,bfg03070	U	Intracellular trafficking, secretion, and vesicular transport
BF638R_2629	1770			+	conserved exported hypothetical protein	32.325			R	General function prediction only
BF638R_2632	336			-	conserved hypothetical protein	188.173
BF638R_2633	804			-	conserved hypothetical lipoprotein	105.655	K05807		R	General function prediction only
BF638R_2639	465			+	putative alanyl-tRNA synthetase (fragment)	2.582			J	Translation, ribosomal structure and biogenesis
BF638R_2657	225			-	putative transmembrane protein	18.8193
BF638R_2665	231			+	hypothetical protein	0
BF638R_2670	819	dapF		+	diaminopimelate epimerase	19.738	K01778	bfg00300, bfg01100, bfg01110, bfg01120, bfg01230	E	Amino acid transport and metabolism
BF638R_2741	546	rpsP		+	putative 30S ribosomal protein S16	222.652	K02959	bfg03010	J	Translation, ribosomal structure and biogenesis
BF638R_2759.1	345			+	hypothetical protein	1.27067
BF638R_2767	861			-	putative sigma factor A	154.565	K03086		K	Transcription
BF638R_2782	1749	glnS		+	glutaminyl-tRNA synthetase	115.654	K01886	bfg00970, bfg01100	J	Translation, ribosomal structure and biogenesis
BF638R_2788	594			-	multiple promoter invertase	0.812333			L	Replication, recombination and repair
BF638R_2795	453			-	conserved hypothetical protein	0			L	Replication, recombination and repair
BF638R_2798	519			+	putative transcriptional regulator (pseudogene)	0			K	Transcription
BF638R_2836	339			-	hypothetical protein	1.36433
BF638R_2837	507		Likely	-	hypothetical protein	1.032
BF638R_2838	237			-	hypothetical protein	1.45933
BF638R_2858	1377			+	putative folylpolyglutamate synthase	15.21	K11754	bfg00790,bfg01100	H	Coenzyme transport and metabolism
BF638R_2863	1194	dfp		-	DNA/pantothenate metabolism flavoprotein	112.244	K13038	bfg00770,bfg01100	H	Coenzyme transport and metabolism
BF638R_2865	1125			-	putative DNA polymerase III beta chain	232.871	K02338	bfg00230, bfg00240, bfg01100, bfg03030, bfg03430, bfg03440	L	Replication, recombination and repair
BF638R_2870	999			-	UDP-N-acetylenolpyruvoylglucosamine reductase	30.3393	K00075	bfg00520,bfg00550,bfg01100	M	Cell wall/membrane/envelope biogenesis
BF638R_2871	855		Likely	-	conserved hypothetical protein	35.7817
BF638R_2872	954			-	putative epimerase	126.288			G	Carbohydrate transport and metabolism
BF638R_2887	375			+	hypothetical protein	5.965
BF638R_2901	207			+	hypothetical protein	0
BF638R_2902	408			-	conserved hypothetical protein	9.668			R	General function prediction only
BF638R_2903	822			-	putative regulatory protein	9.33933			K	Transcription
BF638R_2905	354			-	Putative regulatory protein	6.84367
BF638R_2912	597			-	conserved hypothetical protein	0.124667			E	Amino acid transport and metabolism
BF638R_2926	474			+	putative arsenate reductase	8.29767			T	Signal transduction mechanisms
BF638R_2931	369			-	putative lipoprotein	4.14867
BF638R_2943	1644			-	putative phosphofructokinase	398.509	K00895	bfg00051	G	Carbohydrate transport and metabolism
BF638R_2963	240			-	conserved hypothetical protein	0.908333
BF638R_2971	753			+	putative glycosyltransferase	73.1993	K00721	bfg01100	M	Cell wall/membrane/envelope biogenesis
BF638R_2983	483			-	hypothetical protein	14.5			S	Function unknown
BF638R_3014	1767			-	putative membrane protein	1.81467
BF638R_3029	1926			+	putative glutamine-dependent NAD+ synthetase	57.9157	K01950	bfg00760,bfg01100	H	Coenzyme transport and metabolism
BF638R_3047	453			-	putative SsrA-binding protein	43.9643	K03664		O	Posttranslational modification, protein turnover, chaperones
BF638R_3048	543			-	putative membrane protein	38.5897
BF638R_3049	804			-	putative lipoprotein	184.435
BF638R_3058	174			+	hypothetical protein	0.552333
BF638R_3067	234			+	putative exported lipoprotein	0
BF638R_3078	2055	Rho		+	putative transcription termination factor	132.112	K03628	bfg03018	K	Transcription
BF638R_3082	1320	ffh		+	signal recognition particle protein	93.8003	K03106	bfg03060,bfg03070	U	Intracellular trafficking, secretion, and vesicular transport
BF638R_3130	1020	pheS		+	putative phenylalanyl-tRNA synthetase alpha chain	151.283	K01889	bfg00970	J	Translation, ribosomal structure and biogenesis
BF638R_3133	1260	pgk		+	putative phosphoglycerate kinase	394.418	K00927	bfg00010, bfg01100, bfg01110, bfg01120, bfg01200, bfg01230	G	Carbohydrate transport and metabolism
BF638R_3164	252	rpmE		+	50S ribosomal protein L31	1852.83	K02909	bfg03010	J	Translation, ribosomal structure and biogenesis
BF638R_3199	345			-	conserved DNA methyltransferase protein	2.45867	K07443		L	Replication, recombination and repair
BF638R_3248	546			-	putative lipoprotein	0.117333
BF638R_3250	1638	groEL		-	60 kDa chaperonin	140.277	K04077	bfg03018	O	Posttranslational modification, protein turnover, chaperones
BF638R_3251	273	groES		-	10 kDa chaperonin	132.485	K04078		O	Posttranslational modification, protein turnover, chaperones
BF638R_3261	474			-	putative RNA polymerase sigma factor	0.314	K03088		K	Transcription
BF638R_3269	1365			-	putative histidyl-tRNA synthetase	39.8423	K01892	bfg00970	J	Translation, ribosomal structure and biogenesis
BF638R_3306	1779	sppA	Likely	+	putative protease IV	25.7343	K04773		O	Posttranslational modification, protein turnover, chaperones
BF638R_3307	1131			+	putative tetraacyldisaccharide kinase (lipid A biosynthesis) related protein	27.908	K00912	bfg00540,bfg01100	M	Cell wall/membrane/envelope biogenesis
BF638R_3316	234			+	conserved hypothetical protein	0.599
BF638R_3382	264			+	hypothetical protein	8.15867
BF638R_3384	435			+	conserved hypothetical protein	4.13567
BF638R_3385	312			-	conserved hypothetical protein	0
BF638R_3433	294			-	conserved hypothetical protein	87.106	K09888
BF638R_3434	294		Likely	-	conserved hypothetical protein	98.629
BF638R_3458	168			+	putative endopeptidase	0			E	Amino acid transport and metabolism
BF638R_3464	1446			-	putative polyA polymerase	15.4843			J	Translation, ribosomal structure and biogenesis
BF638R_3507	177			+	hypothetical protein	1.031
BF638R_3514	1356			-	putative protease	51.815	K11749		M	Cell wall/membrane/envelope biogenesis
BF638R_3515	1167			-	putative terpenoid biosynthesis related reductoisomerase	45.344	K00099	bfg00900,bfg01100,bfg01110	I	Lipid transport and metabolism
BF638R_3516	861		Likely	-	putative peptidase	32.2033			M	Cell wall/membrane/envelope biogenesis
BF638R_3517	543			-	putative 16S rRNA processing protein	23.7307	K02860		J	Translation, ribosomal structure and biogenesis
BF638R_3518	1305			-	putative peptidoglycan biosynthesis related protein	46.252	K00790	bfg00520,bfg00550,bfg01100	M	Cell wall/membrane/envelope biogenesis
BF638R_3519	618		Likely	-	conserved hypothetical protein	50.2923
BF638R_3520	717			-	putative glycoprotease family exported protein	25.319			O	Posttranslational modification, protein turnover, chaperones
BF638R_3523	879		Likely	+	conserved hypothetical protein	109.903			S	Function unknown
BF638R_3524	615			+	putative guanylate kinase	81.1987	K00942	bfg00230,bfg01100	F	Nucleotide transport and metabolism
BF638R_3525	606	nadD		+	putative nicotinate-nucleotide adenylyltransferase	38.917	K00969	bfg00760,bfg01100	H	Coenzyme transport and metabolism
BF638R_3527	897			+	putative prenyltransferase	15.365	K02548	bfg00130,bfg01100,bfg01110	H	Coenzyme transport and metabolism
BF638R_3529	864	rffH2		-	putative glucose-1-phosphate thymidylyltransferase	17.3713	K00973	bfg00521,bfg00523,bfg01100,bfg01110	M	Cell wall/membrane/envelope biogenesis
BF638R_3546	330	hypothetical protein		+	putative membrane protein	40.515
BF638R_3548	795	thyB	Likely	+	putative thymidylate synthase B	71.0193	K00560	bfg00240,bfg00670,bfg01100	F	Nucleotide transport and metabolism
BF638R_3549	501	dfrA		+	putative dihydrofolate reductase	36.0303	K00287	bfg00670,bfg00790,bfg01100	H	Coenzyme transport and metabolism
BF638R_3561	690			+	putative cytidylate kinase	81.8023	K00945	bfg00240,bfg01100	F	Nucleotide transport and metabolism
BF638R_3562	873			+	putative isoprene biosynthesis related reductase protein	32.8597	K03527	bfg00900,bfg01100,bfg01110	I	Lipid transport and metabolism
BF638R_3621	492			+	conserved hypothetical protein	5.30533			L	Replication, recombination and repair
BF638R_3624	1728	lysU		+	putative lysyl-tRNA synthetase, heat inducible	160.386	K04567	bfg00970	J	Translation, ribosomal structure and biogenesis
BF638R_3625	996			+	putative phospholipids biosynthesis	83.4887	K00057	bfg00564	C	Energy production and conversion
BF638R_3626	1338	pgiA		+	putative glucose-6-phosphate isomerase	344.626	K01810	bfg00010, bfg00030 bfg00500, bfg00520, bfg01100, bfg01110, bfg01120,bfg01200	G	Carbohydrate transport and metabolism
BF638R_3658	282			-	conserved hypothetical protein	0.239
BF638R_3683	2739			-	conserved hypothetical exported protein	49.8637			M	Cell wall/membrane/envelope biogenesis
BF638R_3690	1431	dnaA		+	putative chromosomal replication initiator protein	118.969	K02313	bfg02020	L	Replication, recombination and repair
BF638R_3695	369			+	putative dihydroneopterin aldolase	6.803	K01633	bfg00790,bfg01100	H	Coenzyme transport and metabolism
BF638R_3698	1032			-	putative glycosyl transferase	22.787			R	General function prediction only
BF638R_3699	897		Likely	-	putative lipd A biosynthesis related exported protein	27.3777	K02517	bfg00540,bfg01100	M	Cell wall/membrane/envelope biogenesis
BF638R_3700	1320			-	conserved hypothetical protein	40.6253			J	Translation, ribosomal structure and biogenesis
BF638R_3704	273			-	putative 30S ribosomal protein S18	378.907	K02963	bfg03010	J	Translation, ribosomal structure and biogenesis
BF638R_3705	345	rpsF	Likely	-	putative 30S ribosomal protein S6	380.97	K02990	bfg03010	J	Translation, ribosomal structure and biogenesis
BF638R_3708	711	rprY		-	two-component system, transcriptional regulatory protein	520.12			K	Transcription
BF638R_3709	1560	rprX	Likely	-	two-component regulatory system, sensor kinase protein	87.7553	K07636	bfg02020	T	Signal transduction mechanisms
BF638R_3741	1032			-	conserved hypothetical protein	22.7903	K06881		R	General function prediction only
BF638R_3744	975	metG		-	putative methionyl-tRNA formyltransferase	28.7483	K00604	bfg00670,bfg00970	J	Translation, ribosomal structure and biogenesis
BF638R_3746	564			-	conserved hypothetical protein	45.9857	K07566		J	Translation, ribosomal structure and biogenesis
BF638R_3776	192			+	hypothetical protein	0.581333
BF638R_3802	585			-	putative GTP cyclohydrolase I	38.94	K01495	bfg00790,bfg01100	H	Coenzyme transport and metabolism
BF638R_3803	450		Likely	-	putative exported protein	49.1823	K01495	bfg00790,bfg01100
BF638R_3804	756			-	putative triosephosphate isomerase	241.991	K01803	bfg00010,bfg00051,bfg00562,bfg01100 ,bfg01110 ,bfg01120,bfg01200,bfg01230	G	Carbohydrate transport and metabolism
BF638R_3805	1263			-	putative membrane protein	19.7707
BF638R_3806	543			-	conserved hypothetical protein	40.024
BF638R_3808	465			-	putative nucleoside diphosphate kinase	134.686	K00940	bfg00230,bfg00240 ,bfg01100,bfg01110	F	Nucleotide transport and metabolism
BF638R_3810	660			-	putative terpenoid biosynthesis-related protein	67.3187	K00991	bfg00900,bfg01100,bfg01110	I	Lipid transport and metabolism
BF638R_3811	552		Likely	-	putative thiamine biosynthesis related protein	83.1447	K03152		R	General function prediction only
BF638R_3815	714			-	putative pyridoxine biosynthesis protein	41.428	K03474	bfg00750,bfg01100	H	Coenzyme transport and metabolism
BF638R_3816	873			+	putative inorganic polyphosphate/ATP-NAD kinase	14.478	K00858	bfg00760,bfg01100	G	Carbohydrate transport and metabolism
BF638R_3831	555			-	putative RNA polymerase sigma factor	3.13033			K	Transcription
BF638R_3852	261			+	hypothetical protein	0.388
BF638R_3855	480			-	putative 2-C-methyl-D-erythritol 2,4-cyclodiphosphate synthase	66.72	K01770	bfg00900,bfg01100,bfg01110	I	Lipid transport and metabolism
BF638R_3856	615			-	putative hydrolase	53.465			Q	Secondary metabolites biosynthesis, transport and catabolism
BF638R_3857	663		Likely	-	conserved hypothetical protein	64.122	K01926		R	General function prediction only
BF638R_3859	993	tsf		-	putative elongation factor TS	214.585	K02357		J	Translation, ribosomal structure and biogenesis
BF638R_3860	837	rpsB		-	putative 30S ribosomal protein S2	463.557	K02967	bfg03010	J	Translation, ribosomal structure and biogenesis
BF638R_3861	387	rpsI		-	putative 30S ribosomal protein S9	781.38	K02996	bfg03010	J	Translation, ribosomal structure and biogenesis
BF638R_3862	462	rplM	Likely	-	putative 50S ribosomal protein L13	656.241	K02871	bfg03010	J	Translation, ribosomal structure and biogenesis
BF638R_3865	1404			-	asparaginyl-trna synthetase	78.772	K01893	bfg00970	J	Translation, ribosomal structure and biogenesis
BF638R_3866	1401			-	putative ribosomal large subunit pseudouridine synthase	248.571	K06178		J	Translation, ribosomal structure and biogenesis
BF638R_3870	780			-	conserved hypothetical protein	14.2473	K09861		S	Function unknown
BF638R_3884	1092	trpS		+	putative tryptophanyl-tRNA synthetase	190.602	K01867	bfg00970	J	Translation, ribosomal structure and biogenesis
BF638R_3893	672			-	putative cytidylyltransferase (fragment)	2.62867	K00983	bfg00520,bfg01100,bfg01110	M	Cell wall/membrane/envelope biogenesis
BF638R_3907	294			-	hypothetical protein	5.37233
BF638R_3915	372			-	conserved hypothetical protein	0
BF638R_3922	282			-	hypothetical protein	0
BF638R_3924	234			-	putative membrane protein	0.887667
BF638R_3928	1371			-	putative exported peptidyl-prolyl cis-trans isomerase	100.211	K03771		O	Posttranslational modification, protein turnover, chaperones
BF638R_3929	843			-	putative exported protein	45.862
BF638R_3936	573			-	hypothetical protein	0.572
BF638R_3938	762			-	putative ABC transport system, ATP-binding protein	47.8903	K06861	bfg02010	R	General function prediction only
BF638R_3942	1314			-	putative GTP-binding protein	47.1603	K03977		R	General function prediction only
BF638R_3943	918			-	putative GTP-binding protein (cell growth-related)	49.5327	K03595		R	General function prediction only
BF638R_3944	1005	fabH		-	Putative 3-oxoacyl-[acyl-carrier-protein] synthase II (EC 2.3.1.41)	204.14	K00648	bfg00061,bfg01100,bfg01212	I	Lipid transport and metabolism
BF638R_3946	537			-	conserved hypothetical protein	144.966			R	General function prediction only
BF638R_3947	954		Likely	+	putative 5,10-methylenetetrahydrofolate reductase	51.1227	K00297	bfg00670,bfg01100,bfg01120,bfg01200	E	Amino acid transport and metabolism
BF638R_3948	1110			+	putative DNA polymerase III delta prime subunit	31.4707	K02341	bfg00230, bfg00240, bfg01100, bfg03030, bfg03430, bfg03440	L	Replication, recombination and repair
BF638R_3951	1458	mrdB		-	putative transmembrane rod shape-determining protein	11.9933	K05837		D	Cell cycle control, cell division, chromosome partitioning
BF638R_3952	1857			-	putative penicillin-binding protein 2	16.9027	K05515	bfg00550	M	Cell wall/membrane/envelope biogenesis
BF638R_3953	498			-	putative transmembrane protein	18.4737
BF638R_3954	846		Likely	-	putative rod shape-determining protein MreC	26.725	K03570		M	Cell wall/membrane/envelope biogenesis
BF638R_3955	1023	mreB		-	putative rod-shape determining protein	91.721	K03569		D	Cell cycle control, cell division, chromosome partitioning
BF638R_3956	1524			-	putative bifunctional purine biosynthesis protein	127.294	K00602	bfg00230,bfg00670,bfg01100,bfg01110	F	Nucleotide transport and metabolism
BF638R_3960	903			-	conserved hypothetical protein	68.301			M	Cell wall/membrane/envelope biogenesis
BF638R_3971	747			-	putative 3-oxoacyl-[acyl-carrier protein] reductase	222.158	K00059	bfg00061, bfg00780, bfg01040, bfg01100, bfg01212	I	Lipid transport and metabolism
BF638R_3993	213			+	hypothetical protein	2.95633
BF638R_3994	294			-	hypothetical protein	1.82733
BF638R_4014	993	rpoA		-	putative DNA-directed RNA polymerase alpha chain	731.343	K03040	bfg00230, bfg00240, bfg01100, bfg03020	K	Transcription
BF638R_4015	606	rpsD	Likely	-	putative 30S ribosomal protein S4	821.068	K02986	bfg03010	J	Translation, ribosomal structure and biogenesis
BF638R_4016	390	rpsK		-	putative 30S ribosomal protein S11	746.329	K02948	bfg03010	J	Translation, ribosomal structure and biogenesis
BF638R_4017	381	rpsM		-	putative 30S ribosomal protein S13	575.057	K02952	bfg03010	J	Translation, ribosomal structure and biogenesis
BF638R_4018	219	infA		-	putative translation initiation factor IF-1	241.815	K02518		J	Translation, ribosomal structure and biogenesis
BF638R_4019	798			-	putative methionine aminopeptidase	383.397	K01265		J	Translation, ribosomal structure and biogenesis
BF638R_4020	1347	secY		-	putative transmembrane preprotein translocase SecY subunit	444.711	K03076	bfg03060,bfg03070	U	Intracellular trafficking, secretion, and vesicular transport
BF638R_4021	447	rplO		-	putative 50S ribosomal protein L15	472.235	K02876	bfg03010	J	Translation, ribosomal structure and biogenesis
BF638R_4022	177	rpmD		-	putative 50S ribosomal protein L30	330.07	K02907	bfg03010	J	Translation, ribosomal structure and biogenesis
BF638R_4023	519	rpsE		-	putative 30S ribosomal protein S5	507.775	K02988	bfg03010	J	Translation, ribosomal structure and biogenesis
BF638R_4024	345	rplR		-	putative 50S ribosomal protein L18	482.141	K02881	bfg03010	J	Translation, ribosomal structure and biogenesis
BF638R_4025	570	rplF		-	putative 50S ribosomal protein L6	524.284	K02933	bfg03010	J	Translation, ribosomal structure and biogenesis
BF638R_4026	396	rpsH	Likely	-	putative 30S ribosomal protein S8	566.957	K02994	bfg03010	J	Translation, ribosomal structure and biogenesis
BF638R_4027	300	rpsN		-	putative 30S ribosomal protein S14	604.227	K02954	bfg03010	J	Translation, ribosomal structure and biogenesis
BF638R_4028	558	rplE		-	putative 50S ribosomal protein L5	585.066	K02931	bfg03010	J	Translation, ribosomal structure and biogenesis
BF638R_4029	321	rplX		-	putative 50S ribosomal protein L24	595.585	K02895	bfg03010	J	Translation, ribosomal structure and biogenesis
BF638R_4030	366	rplN		-	putative 50S ribosomal protein L14	533.882	K02874	bfg03010	J	Translation, ribosomal structure and biogenesis
BF638R_4032	270	rpsQ		-	putative 30S ribosomal protein S17	509.178	K02961	bfg03010	J	Translation, ribosomal structure and biogenesis
BF638R_4033	198	rpmC		-	putative 50S ribosomal protein L29	371.391	K02904	bfg03010	J	Translation, ribosomal structure and biogenesis
BF638R_4034	435	rplP		-	putative 50S ribosomal protein L16	510.756	K02878	bfg03010	J	Translation, ribosomal structure and biogenesis
BF638R_4035	735			-	putative 30S ribosomal protein S3	683.921	K02982	bfg03010	J	Translation, ribosomal structure and biogenesis
BF638R_4036	357	rplV	Likely	-	putative 50S ribosomal protein L22	655.264	K02890	bfg03010	J	Translation, ribosomal structure and biogenesis
BF638R_4037	270	rpsS		-	putative 30S ribosomal protein S19	695.35	K02965	bfg03010	J	Translation, ribosomal structure and biogenesis
BF638R_4038	825	rplB		-	putative 50S ribosomal protein L2	781.959	K02886	bfg03010	J	Translation, ribosomal structure and biogenesis
BF638R_4039	291	rplW		-	putative 50S ribosomal protein L23	636.983	K02892	bfg03010	J	Translation, ribosomal structure and biogenesis
BF638R_4040	627	rplD		-	putative 50S ribosomal protein L4	668.283	K02892	bfg03010	J	Translation, ribosomal structure and biogenesis
BF638R_4041	618	rplC		-	putative 50S ribosomal protein L3	769.523	K02906	bfg03010	J	Translation, ribosomal structure and biogenesis
BF638R_4042	306	rpsJ	Likely	-	putative 30S ribosomal protein S10	695.534	K02946	bfg03010	J	Translation, ribosomal structure and biogenesis
BF638R_4043	2118	fusA		-	putative translation elongation factor G	751.3	K02355	bfg03010	J	Translation, ribosomal structure and biogenesis
BF638R_4044	477	rpsG		-	putative 30S ribosomal protein S7	542.049	K02992	bfg03010	J	Translation, ribosomal structure and biogenesis
BF638R_4045	402	rpsL		-	putative 30S ribosomal protein S12	515.058	K02950	bfg03010	J	Translation, ribosomal structure and biogenesis
BF638R_4053	375	rplL		-	putative 50S ribosomal protein L7/L12	744.831	K02935	bfg03010	J	Translation, ribosomal structure and biogenesis
BF638R_4054	513	rplJ		-	putative 50S ribosomal protein L10	783.521	K02864	bfg03010	J	Translation, ribosomal structure and biogenesis
BF638R_4055	699	rplA		-	putative 50S ribosomal protein L1	905.182	K02863	bfg03010	J	Translation, ribosomal structure and biogenesis
BF638R_4056	444		Likely	-	putative 50S ribosomal protein L11	992.136	K02867	bfg03010	J	Translation, ribosomal structure and biogenesis
BF638R_4057	543	nusG		-	putative transcription antitermination protein	1175.09	K02601		K	Transcription
BF638R_4058	192		Likely	-	Putative preprotein translocase SecE subunit	1050.57	K03073	bfg03060,bfg03070	U	Intracellular trafficking, secretion, and vesicular transport
BF638R_4059	1185	tuf		-	Elongation factor Tu	1304.96	K02358		J	Translation, ribosomal structure and biogenesis
BF638R_4066	1221			-	3-deoxy-D-manno-octulosonic-acid transferase	40.62	K02527	bfg00540,bfg01100	M	Cell wall/membrane/envelope biogenesis
BF638R_4067	1518	gltX	Likely	-	putative glutamyl-tRNA synthetase	57.112	K01885	bfg00860, bfg00970, bfg01100, bfg01110	J	Translation, ribosomal structure and biogenesis
BF638R_4129	333			-	hypothetical protein	0.587
BF638R_4132	222			-	conserved hypothetical protein	216.367
BF638R_4134	663			-	conserved hypothetical protein	15.1643
BF638R_4147	549			-	putative ECF-type RNA polymerase sigma factor	6.59367			K	Transcription
BF638R_4174	198			+	hypothetical protein	13.9253
BF638R_4185	315			+	conserved hypothetical protein	0			L	Replication, recombination and repair
BF638R_4198	405			-	putative transmembrane protein	3.375
BF638R_4199	231			-	conserved hypothetical protein	4.07767
BF638R_4221	1005		Likely	+	conserved hypothetical protein	55.054			R	General function prediction only
BF638R_4222	429			+	putative SufE Fe/S-cluster-related protein	139.151	K02426		R	General function prediction only
BF638R_4227	942			-	putative riboflavin biosynthesis protein RibF	47.678	K11753	bfg00740,bfg01100	H	Coenzyme transport and metabolism
BF638R_4228	624		Likely	-	putative haloacid dehalogenase-type hydrolase	63.5783	K07025		R	General function prediction only
BF638R_4229	2685			-	putative transmembrane calcium-transporting ATPase	44.4817	K01537		P	Inorganic ion transport and metabolism
BF638R_4239	237			-	putative lipoprotein	0
BF638R_4240	462			-	conserved hypothetical protein	1.50533
BF638R_4242	1479		Likely	+	putative RNA polymerase sigma-54 factor	98.755	K03092		K	Transcription
BF638R_4243	681			+	putative transmembrane protein	49.3903
BF638R_4244	381			+	putative glycine cleavage system H protein	103.219	K02437	bfg00630,bfg01110	E	Amino acid transport and metabolism
BF638R_4245	507	purE	Likely	+	putative transmembrane phosphoribosylaminoimidazole carboxylase	143.995	K01588	bfg00230,bfg01100,bfg01110	F	Nucleotide transport and metabolism
BF638R_4246	1881			+	putative GcpE terpenoid biosynthesis protein	51.0263	K03526	bfg00900,bfg01100,bfg01110	I	Lipid transport and metabolism
BF638R_4283	237			-	hypothetical protein	8.08433
BF638R_4304	1794			-	putative arginyl-tRNA synthetase	63.2007	K01887	bfg00970	J	Translation, ribosomal structure and biogenesis
BF638R_4318	195			+	conserved hypothetical protein	0
BF638R_4320.1	234			-	hypothetical protein	0.273667
BF638R_4327	186			-	hypothetical protein	5.451
BF638R_4335	306			-	hypothetical protein	2.10467
BF638R_4341	270	rpsO		+	putative 30S ribosomal protein S15	251.925	K02956	bfg03010	J	Translation, ribosomal structure and biogenesis
BF638R_4345	1464	sahH		+	putative adenosylhomocysteinase	78.6427	K01251	bfg00270,bfg01100	H	Coenzyme transport and metabolism
BF638R_4347	252			+	hypothetical protein	1.24633
BF638R_4348	213			-	conserved hypothetical protein	0.150333
BF638R_4356	333			-	putative ribosome-binding factor A	83.3673	K02834		J	Translation, ribosomal structure and biogenesis
BF638R_4370	294			-	conserved hypothetical protein	12.27
BF638R_4375	210		Likely	+	hypothetical protein	0
BF638R_4376	195			+	hypothetical protein	0.190667
BF638R_4377	549			+	conserved hypothetical protein	0.0676667			S	Function unknown
BF638R_4380	222			+	hypothetical protein	0
BF638R_4384	462	traQ		-	conserved protein found in conjugate transposon	0.387667
BF638R_4385	582	traO		-	conserved hypothetical protein found in conjugate transposon	0
BF638R_4393	363	traH		-	conserved hypothetical protein found in conjugate transposon	0
BF638R_4395	324	traF		-	putative transmembrane conserved protein found in conjugate transposon	0
BF638R_4398	405	traB		-	conserved hypothetical protein	0.342
BF638R_4400	336			+	hypothetical protein	0.828333
BF638R_4402	456			+	conserved hypothetical protein	0.400333
BF638R_4419	486			-	conserved hypothetical protein	7.00433			H	Coenzyme transport and metabolism
BF638R_4420	360			-	conserved hypothetical protein	0.384
BF638R_4430	612			-	putative exported protein	13.033
BF638R_4431	408		Likely	-	hypothetical protein	4.746
BF638R_4489	933			+	putative acid phosphatase	N/A			R	General function prediction only
BF638R_4494	1872	parE	Likely	+	putative topoisomerase IV subunit B	N/A	K02622		L	Replication, recombination and repair
BF638R_4495	453			+	putative phosphopantetheine adenylyltransferase	N/A	K00954	bfg00770,bfg01100	H	Coenzyme transport and metabolism
BF638R_4527	930		Likely	+	putative 2-dehydropantoate 2-reductase	N/A	K00077	bfg00770,bfg01100,bfg01110	H	Coenzyme transport and metabolism
BF638R_4528	834			+	putative prolipoprotein diacylglyceryl transferase	N/A			M	Cell wall/membrane/envelope biogenesis
BF638R_4532	2832	leuS		+	putative Leucyl-tRNA synthetase	N/A	K01869	bfg00970	J	Translation, ribosomal structure and biogenesis
