# Supplementary material for: Identification of genes required for the survival of B. fragilis using massive parallel sequencing of a saturated transposon mutant library
Source: BMC Genomics. 2014 Jun 4;15(1):429. doi: 10.1186/1471-2164-15-429 (PMC4072883; doi:10.1186/1471-2164-15-429)
Supplement: Supplementary file 2 — Additional file 2: Table S2: Comparison of B. fragilis 638R essential genes with related strains and essential genes of B. thetaiotaomicron VPI-5482 and P. gingivalis ATCC 33277. (XLSX 60 KB) [file 12864_2014_6155_MOESM2_ESM.xlsx]

## Sheet: S Table 2
			Comparison of B. fragilis essential genes with related strains and essential genes of B. thetaiotaomicron VPI-5482 and P. gingivalis ATCC 33277
B. fragilis638R EG-Locus tag	Gene	homologue B. fragilis 9343	homologue-B. fragilis YCH46	homologue-B. thetaiotaomicron VPI-5482	homologue- P. gingivalis ATCC 33277	essential genes of B. thetaiotaomicron VPI-5482	Essential genes of P. gingivalis ATCC 33277	COG symbol	COGs Functional categories	full gene name
BF638R_0014		BF0014	BF0015	BT3168		N/A	N/A	C	Energy production and conversion	putative SAM superfamily protein
BF638R_0030			BF0031			N/A	N/A			hypothetical protein
BF638R_0032			BF0033			N/A	N/A			hypothetical protein
BF638R_0042		BF0046	BF0048			N/A	N/A			hypothetical protein
BF638R_0051		BF0065	BF0053	BT3209		N/A	N/A	H	Coenzyme transport and metabolism	conserved hypothetical protein			Genes	%
BF638R_0052	ftsX	BF0066	BF0054	BT3210	PGN_0573	N/A	PGN_0573	D	Cell cycle control, cell division, chromosome partitioning	putative cell division protein		homologue B. fragilis 9343	494	89.8182
BF638R_0053		BF0067	BF0055	BT3211	PGN_0572	N/A	PGN_0572			putative membrane protein		homologue-B. fragilis YCH46	488	88.7273
BF638R_0054		BF0068	BF0056	BT3212	PGN_0571	BT3212	N/A	V	Defense mechanisms	putative undecaprenol kinase		homologue-B. thetaiotaomicron VPI-5482	425	77.2727
BF638R_0055		BF0069	BF0057	BT3213	PGN_0570	N/A	N/A	J	Translation, ribosomal structure and biogenesis	putative tRNA pseudouridine synthase		homologue- P. gingivalis ATCC 33277	355	64.5455
BF638R_0056		BF0070	BF0058	BT3214	PGN_0569	BT3214	PGN_0569	J	Translation, ribosomal structure and biogenesis	putative S-adenosylmethionine:tRNA ribosyltransferase-isomerase		B. fragilis638R ess gene	550	100
BF638R_0057		BF0071	BF0059	BT3216		N/A	PGN_0568	H	Coenzyme transport and metabolism	putative 2-amino-4-hydroxy-6-hydroxymethyldihydropteridine pyrophosphokinase (HPPK)
BF638R_0058	metK	BF0072	BF0061	BT3219	PGN_1827	BT3219	PGN_1827	H	Coenzyme transport and metabolism	putative S-adenosylmethionine synthetase
BF638R_0059		BF0073	BF0062	BT3224		N/A	N/A	R	General function prediction only	putative lysine decarboxylase
BF638R_0060		BF0074	BF0063	BT3225		N/A	PGN_0311			conserved hypothetical transmembrane protein
BF638R_0061		BF0075	BF0064	BT3226	PGN_0310	N/A	PGN_0310	H	Coenzyme transport and metabolism	possible uroporphyrinogen-III synthase
BF638R_0062		BF0076	BF0065	BT3227	PGN_0309	N/A	PGN_0309	J	Translation, ribosomal structure and biogenesis	possible ribonuclease P component
BF638R_0065	tyrS	BF0079	BF0068	BT3230	PGN_0360	BT3230	PGN_0360	J	Translation, ribosomal structure and biogenesis	putative tyrosyl-tRNA synthetase 1
BF638R_0091		BF0104	BF0091	BT3260	PGN_1771	N/A	N/A	L	Replication, recombination and repair	putative DNA polymerase I
BF638R_0107		BF0118	BF0156	BT3283	PGN_1462	BT3283	PGN_1462	R	General function prediction only	conserved hypothetical protein
BF638R_0108		BF0119				N/A	N/A			conserved hypothetical protein
BF638R_0115		BF0128	BF0163	BT3285	PGN_1482	N/A	PGN_1482	L	Replication, recombination and repair	putative holliday junction DNA helicase
BF638R_0116		BF0129	BF0164	BT3287	PGN_1481	BT3287	PGN_1481	R	General function prediction only	possible polysaccharide biosynthesis transmembrane protein
BF638R_0120		BF0133	BF0168			N/A	N/A			hypothetical protein
BF638R_0124		BF0137	BF0172	BT3306	PGN_2034	N/A	PGN_2034	M	Cell wall/membrane/envelope biogenesis	putative sugar isomerase SIS-domain protein
BF638R_0125		BF0138	BF0173	BT3307		N/A	N/A	R	General function prediction only	putative lysine decarboxylase
BF638R_0134		BF0147	BF0182	BT3320	PGN_1947	N/A	PGN_1947	E	Amino acid transport and metabolism	putative dihydrodipicolinate reductase
BF638R_0149		BF0161	BF0196	BT3351	PGN_1805	BT3351	PGN_1805	J	Translation, ribosomal structure and biogenesis	putative cysteinyl-tRNA synthetase
BF638R_0152		BF0051	BF0044			N/A	N/A			putative membrane protein
BF638R_0168		BF0178	BF0219	BT3358	PGN_1704	BT3358	PGN_1704	I	Lipid transport and metabolism	putative 3-oxoacyl-[acyl-carrier-protein] synthase II
BF638R_0169		BF0179	BF0220	BT3359	PGN_1705	N/A	PGN_1705	I	Lipid transport and metabolism	putative acyl carrier protein
BF638R_0171	pdxB	BF0181	BF0222	BT3361	PGN_1359	N/A	PGN_1359	E	Amino acid transport and metabolism	putative erythronate-4-phosphate dehydrogenase
BF638R_0172		BF0182	BF0223			N/A	N/A			hypothetical protein
BF638R_0173		BF0183	BF0224		PGN_0241	N/A	N/A	T	Signal transduction mechanisms	conserved hypothetical protein
BF638R_0178		BF0188	BF0229	BT3386	PGN_0398	BT3386	PGN_0398	V	Defense mechanisms	putative transport ATP-binding protein
BF638R_0188		BF0196	BF0239	BT3394		N/A	N/A	E	Amino acid transport and metabolism	putative arginine decarboxylase
BF638R_0199		BF0207				N/A	N/A			putative exported protein
BF638R_0200		BF0208	BF0250			N/A	N/A			conserved hypothetical protein
BF638R_0203		BF1794	BF0150	BT3139	PGN_0092	N/A	N/A	L	Replication, recombination and repair	conserved hypothetical protein
BF638R_0205			BF0146	BT2332	PGN_0090	N/A	N/A			conserved hypothetical protein
BF638R_0208				BT2325	PGN_0085	N/A	N/A			conserved hypothetical protein
BF638R_0210		BF1253	BF0145	BT0103	PGN_0083	N/A	N/A			conserved hypothetical protein
BF638R_0232						N/A	N/A			hypothetical protein
BF638R_0240	traF	BF1766	BF0124	BT2299	PGN_0066	N/A	N/A			putative conjugative transposon protein traF
BF638R_0242	traI	BF1239	BF0121	BT2294	PGN_0064	N/A	N/A			putative conjugative transposon protein traI
BF638R_0251			BF0112		PGN_0055	N/A	N/A	R	General function prediction only	putative lysozyme protein found in a conjugation transposase
BF638R_0256			BF0108		PGN_0051	N/A	N/A			conserved hypothetical protein found in conjugate transposon
BF638R_0261					PGN_0046	N/A	N/A			putative trasnmembrane protein found in conjugate transposon
BF638R_0273		BF0217	BF0261	BT3402	PGN_0353	N/A	PGN_0353	S	Function unknown	conserved hypothetical protein
BF638R_0274		BF0218	BF0262	BT3403	PGN_0354	BT3403	PGN_0354	K	Transcription	putative N utilization substance protein A
BF638R_0275	infB	BF0219	BF0263	BT3404	PGN_0355	BT3404	PGN_0355	J	Translation, ribosomal structure and biogenesis	putative translation initiation factor IF-2
BF638R_0277	sufB	BF0221	BF0265	BT3406	PGN_0357	BT3406	PGN_0357	O	Posttranslational modification, protein turnover, chaperones	putative ABC transporter SufB protein
BF638R_0278		BF0222	BF0266			N/A	N/A			putative exported protein
BF638R_0279	sufC	BF0223	BF0267	BT3407	PGN_0358	BT3407	PGN_0358	O	Posttranslational modification, protein turnover, chaperones	putative ABC transporter ATP-binding protein sufC
BF638R_0280	sufD	BF0224	BF0268	BT3408	PGN_0359	BT3408	PGN_0359	O	Posttranslational modification, protein turnover, chaperones	putative ABC transporter protein sufD
BF638R_0281	sufS	BF0225	BF0269	BT3409	PGN_0766	BT3409	PGN_0766	E	Amino acid transport and metabolism	putative Cysteine desulfurase sufS
BF638R_0298		BF0246	BF0297	BT3429	PGN_0413	BT3429	PGN_0413	L	Replication, recombination and repair	DNA gyrase subunit B
BF638R_0299	rpsT	BF0247	BF0298	BT3430	PGN_0394	N/A	N/A	J	Translation, ribosomal structure and biogenesis	30S ribosomal protein S20
BF638R_0302		BF0250	BF0302	BT3444	PGN_0631	BT3444	N/A	D	Cell cycle control, cell division, chromosome partitioning	putative cell division protein
BF638R_0303	ftsA	BF0251	BF0303	BT3445		BT3445	PGN_0630	D	Cell cycle control, cell division, chromosome partitioning	putative cell division protein
BF638R_0304	ftsQ	BF0252	BF0304	BT3446		BT3446	PGN_0629	M	Cell wall/membrane/envelope biogenesis	putative cell division protein
BF638R_0305	murC	BF0253	BF0305	BT3447	PGN_0628	BT3447	PGN_0628	M	Cell wall/membrane/envelope biogenesis	putative UDP-N-acetylmuramate--L-alanine ligase
BF638R_0306	murG	BF0254	BF0306	BT3448	PGN_0627	BT3448	PGN_0627	M	Cell wall/membrane/envelope biogenesis	probable UDP-N-acetylglucosamine--N-acetylmuramyl-(pentapeptide) pyrophosphoryl-undecaprenol N-acetylglucosamine transferase
BF638R_0308	murD	BF0256	BF0308	BT3450	PGN_0625	BT3450	PGN_0625	M	Cell wall/membrane/envelope biogenesis	putative UDP-N-acetylmuramoylalanine--D-glutamate ligase
BF638R_0309	mraY	BF0257	BF0309	BT3451	PGN_0624	BT3451	PGN_0624	M	Cell wall/membrane/envelope biogenesis	putative UDP-N-acetylmuramoyl-pentapeptide:undecaprenyl-phosphate- phosphatase
BF638R_0310	murE	BF0258	BF0310	BT3452	PGN_0623	BT3452	PGN_0623	M	Cell wall/membrane/envelope biogenesis	probable UDP-N-acetylmuramoylalanyl-D-glutamate--2,6-diaminopimela te ligase
BF638R_0311	ftsI	BF0259	BF0311	BT3453	PGN_0622	BT3453	PGN_0622	M	Cell wall/membrane/envelope biogenesis	putative cell division specific transpeptidase/penicillin-binding protein
BF638R_0312		BF0260	BF0312	BT3454		N/A	N/A			conserved hypothetical protein
BF638R_0313	mraW	BF0261	BF0313	BT3455	PGN_0620	BT3455	PGN_0620	M	Cell wall/membrane/envelope biogenesis	putative S-adenosyl-methyltransferase
BF638R_0314	mraZ	BF0262	BF0314	BT3456		N/A	N/A	S	Function unknown	putative cell division protein
BF638R_0329	dut	BF0272	BF0324	BT3461	PGN_0997	N/A	PGN_0997	F	Nucleotide transport and metabolism	putative deoxyuridine 5'-triphosphate nucleotidohydrolase
BF638R_0378	prfB	BF0321	BF0374	BT3552	PGN_1244	BT3552	PGN_1244	J	Translation, ribosomal structure and biogenesis	putative peptide chain release factor
BF638R_0411	glyS	BF0354	BF0412	BT3611	PGN_0209	BT3611	PGN_0209	J	Translation, ribosomal structure and biogenesis	putative glycyl-tRNA synthetase
BF638R_0420						N/A	N/A			hypothetical protein
BF638R_0426						N/A	N/A			hypothetical protein
BF638R_0450		BF0384	BF0444	BT3636	PGN_0618	BT3636	PGN_0618	E	Amino acid transport and metabolism	putative aspartate-semialdehyde dehydrogenase
BF638R_0451		BF0385	BF0445	BT3638		BT3638	PGN_1773	P	Inorganic ion transport and metabolism	putative Na+/H+ antiporter
BF638R_0452		BF0386	BF0446	BT3639	PGN_0419	BT3639	PGN_0419	H	Coenzyme transport and metabolism	putative ThiF family protein
BF638R_0453	lolD	BF0387	BF0447	BT3640	PGN_0420	BT3640	PGN_0420	V	Defense mechanisms	putative ABC transporter ATP-binding protein
BF638R_0457		BF0391	BF0451	BT3644	PGN_1203	BT3644	PGN_1203	M	Cell wall/membrane/envelope biogenesis	putative UDP-N-acetylmuramoyl-tripeptide--D-alanyl-d-alanine ligase
BF638R_0462		BF0396	BF0457	BT3646	PGN_0522	BT3646	PGN_0522	H	Coenzyme transport and metabolism	putative dihydropteroate synthase
BF638R_0463		BF0397	BF0458	BT3647	PGN_0523	BT3647	PGN_0523	S	Function unknown	putative transmembrane protein
BF638R_0465		BF0400				N/A	N/A			hypothetical protein
BF638R_0467		BF0402	BF0044			N/A	N/A			putative exported protein
BF638R_0475		BF0404	BF3163			N/A	N/A			putative exported transmembrane protein
BF638R_0489		BF0423	BF0478	BT3692	PGN_1179	BT3692	PGN_1179	C	Energy production and conversion	putative phosphate acetyltransferase
BF638R_0492		BF0426	BF0481	BT3696	PGN_1717	N/A	PGN_1717	R	General function prediction only	conserved hypothetical protein
BF638R_0493		BF0427	BF0482	BT3697	PGN_1718	BT3697	PGN_1718	S	Function unknown	putative UDP-2,3-diacylglucosamine hydrolase
BF638R_0494		BF0428	BF0483	BT3695	PGN_1046	BT2985	N/A	L	Replication, recombination and repair	putative DNA repair protein
BF638R_0498		BF0433	BF0488	BT3711	PGN_0762	BT3711	PGN_0762	S	Function unknown	putative transmembrane PASTA-domain protein
BF638R_0499	rluD	BF0434	BF0489	BT3712	PGN_0761	N/A	PGN_0761	J	Translation, ribosomal structure and biogenesis	ribosomal large subunit pseudouridine synthase
BF638R_0500	ddlA	BF0435	BF0490	BT3713	PGN_0760	BT3713	PGN_0760	M	Cell wall/membrane/envelope biogenesis	putative D-Alanine-D-Alanine-Ligase
BF638R_0501		BF0436	BF0491	BT3714	PGN_0759	BT3714	PGN_0759			conserved hypothetical protein
BF638R_0510	murI	BF0446	BF0501	BT3722	PGN_0739	BT3722	N/A	M	Cell wall/membrane/envelope biogenesis	putative glutamate racemase
BF638R_0511	ompH	BF0447	BF0502	BT3723		N/A	PGN_0301	M	Cell wall/membrane/envelope biogenesis	putative outer membrane protein
BF638R_0514		BF0450	BF0505	BT3726	PGN_0298	BT3726	PGN_0298	I	Lipid transport and metabolism	putative undecaprenyl pyrophosphate synthetase
BF638R_0515		BF0451	BF0506	BT3727		N/A	N/A			conserved hypothetical protein
BF638R_0650			BF0681			N/A	N/A			conserved hypothetical protein
BF638R_0661	engC	BF0618	BF0688	BT2250	PGN_1831	BT2250	N/A	R	General function prediction only	putative ATP/GTP binding protein
BF638R_0662	frr	BF0619	BF0689	BT2249	PGN_1832	BT2249	PGN_1832	J	Translation, ribosomal structure and biogenesis	putative ribosome recycling factor
BF638R_0667		BF0624	BF0694			N/A	N/A	D	Cell cycle control, cell division, chromosome partitioning	possible Hsp-70 cofactor
BF638R_0669		BF0626	BF0697	BT2242	PGN_1833	BT2242	PGN_1833	F	Nucleotide transport and metabolism	putative uridylate kinase
BF638R_0673		BF0630	BF0701	BT2240		N/A	N/A	R	General function prediction only	conserved hypotetical protein
BF638R_0675		BF0632	BF0704	BT2238	PGN_0512	BT2238	PGN_0512	H	Coenzyme transport and metabolism	putative biotin/lipoate A/B protein ligase family protein
BF638R_0676		BF0633	BF0705	BT2237	PGN_0511	N/A	PGN_0511	S	Function unknown	conserved hypothetical protein
BF638R_0677		BF0634	BF0706	BT2236	PGN_1801	N/A	N/A	L	Replication, recombination and repair	conserved hypothetical protein
BF638R_0681		BF0639	BF0710	BT2232	PGN_0985	BT2232	PGN_0985	I	Lipid transport and metabolism	putative phosphatidylserine synthase
BF638R_0683		BF0641	BF0712	BT2230	PGN_0034	BT2230	PGN_0034	L	Replication, recombination and repair	putative DNA polymerase III alpha subunit
BF638R_0687						N/A	N/A			hypothetical protein
BF638R_0695		BF0654	BF0724	BT2207	PGN_1020	N/A	PGN_1020	R	General function prediction only	putative ATP/GTP-binding transmembrane protein
BF638R_0696		BF0655	BF0725	BT2206	PGN_1876	BT2206	N/A	P	Inorganic ion transport and metabolism	putative ABC transporter membrane protein
BF638R_0697		BF0656	BF0726	BT2205	PGN_1875	N/A	N/A			conserved hypothetical protein
BF638R_0731		BF0689	BF0761	BT3995	PGN_1381	BT3995	PGN_1381	J	Translation, ribosomal structure and biogenesis	putative alanyl-tRNA synthetase
BF638R_0732		BF0690	BF0762	BT3996	PGN_0099	BT3996	PGN_0993	M	Cell wall/membrane/envelope biogenesis	putative transmembrane peptidase
BF638R_0733		BF0691	BF0763	BT3997	PGN_1301	N/A	PGN_1301	K	Transcription	putative transcriptional regulator protein
BF638R_0737		BF0694	BF0766	BT4000	PGN_0253	BT4000	PGN_0253			conserved hypothetical protein
BF638R_0738	parB	BF0695	BF0767	BT4001	PGN_0254	BT4001	PGN_0254	K	Transcription	putative ParB-like chromosome partitioning protein
BF638R_0739	parA	BF0696	BF0768	BT4002	PGN_0255	N/A	PGN_0255	D	Cell cycle control, cell division, chromosome partitioning	putative ParA chromosome partitioning protein
BF638R_0741	surE	BF0698	BF0770	BT4003	PGN_0207	N/A	PGN_0207	R	General function prediction only	putative stationary-phase survival acid phosphatase
BF638R_0742	lpxB	BF0699	BF0771	BT4004	PGN_0206	BT4004	PGN_0206	M	Cell wall/membrane/envelope biogenesis	putative lipid-A-disaccharide synthase
BF638R_0744	cdsA	BF0701	BF0773	BT4006	PGN_0042	BT4006	PGN_0042	I	Lipid transport and metabolism	putative phosphatidate cytidylyltransferase
BF638R_0745		BF0702	BF0774	BT4007	PGN_0043	BT4007	PGN_0043	O	Posttranslational modification, protein turnover, chaperones	putative transmembrane AAA-metalloprotease FtsH
BF638R_0746		BF0703	BF0775	BT4008		N/A	N/A	S	Function unknown	conserved hypothetical protein
BF638R_0755		BF0712	BF0785			N/A	N/A			conserved hypothetical protein
BF638R_0759		BF0716				N/A	N/A			possible oxidoreductase
BF638R_0773		BF0729	BF0801			N/A	N/A			conserved hypothetical protein
BF638R_0774			BF0802			N/A	N/A			putative transmembrane protein
BF638R_0809						N/A	N/A			hypothetical protein
BF638R_0811		BF0753				N/A	N/A			conserved hypothetical protein
BF638R_0854		BF0796	BF0873	BT4099	PGN_2081	BT4099	PGN_2081	H	Coenzyme transport and metabolism	putative 1-deoxy-D-xylulose 5-phosphate synthase
BF638R_0885		BF0827	BF0905	BT4205	PGN_2018	N/A	PGN_2018	M	Cell wall/membrane/envelope biogenesis	putative acyl-[acyl-carrier-protein]--UDP-N-acetylglucosamine O-acyltransferase
BF638R_0886	lpxC	BF0828	BF0906	BT4206	PGN_2019	N/A	PGN_2019	M	Lipid transport and metabolism	UDP-3-O-[3-hydroxymyristoyl] N-acetylglucosamine deacetylase
BF638R_0887	lpxD	BF0829	BF0907	BT4207	PGN_2020	N/A	PGN_2020	M	Cell wall/membrane/envelope biogenesis	putative UDP-3-O-[3-hydroxymyristoyl] glucosamine N-acyltransferase
BF638R_0890		BF0832	BF0910	BT4210	PGN_2022	BT4210	PGN_2022	J	Translation, ribosomal structure and biogenesis	putative peptide chain release factor 1
BF638R_0891	purM	BF0833	BF0911	BT4211	PGN_2023	N/A	PGN_2023	F	Nucleotide transport and metabolism	possible phosphoribosylformylglycinamidine cyclo-ligase
BF638R_0892		BF0834				N/A	N/A			conserved hypothetical protein
BF638R_0937	refC	BF0877	BF0958	BT4255	PGN_1567	N/A	N/A	L	Replication, recombination and repair	putative DNA replication and repair protein
BF638R_0938		BF0878	BF0959	BT4256		N/A	PGN_1568	R	General function prediction only	conserved hypothetical protein
BF638R_0945		BF0885	BF0967	BT4263	PGN_0173	BT4263	PGN_0173	G	Carbohydrate transport and metabolism	putative glyceraldehyde 3-phosphate dehydrogenase
BF638R_0984	glgA	BF0923	BF1002	BT4307	PGN_1736	BT4307	PGN_1736	G	Carbohydrate transport and metabolism	putative glycogen synthase
BF638R_0985	panC	BF0924	BF1003	BT4308	PGN_1492	BT4308	N/A	H	Coenzyme transport and metabolism	putative pantoate--beta-alanine ligase
BF638R_0989	serS	BF0928	BF1007	BT4312	PGN_1646	BT4312	PGN_1646	J	Translation, ribosomal structure and biogenesis	putative seryl-tRNA synthetase
BF638R_0990		BF0929	BF1009	BT4313	PGN_1647	N/A	PGN_1647	J	Translation, ribosomal structure and biogenesis	putative 50S ribosomal protein L27
BF638R_0991		BF0930	BF1010	BT4314	PGN_1648	N/A	PGN_1648	J	Translation, ribosomal structure and biogenesis	putative 50S ribosomal protein L21
BF638R_0992			BF1011			N/A	N/A			conserved hypothetical protein
BF638R_1000	kdsA	BF0936	BF1019	BT4321	PGN_0376	BT4321	PGN_0376	M	Cell wall/membrane/envelope biogenesis	putative 2-dehydro-3-deoxyphosphooctonate aldolase
BF638R_1001		BF0937	BF1020	BT4322		BT4322	N/A	I	Lipid transport and metabolism	conserved hypothetical protein
BF638R_1013		BF0950	BF1033	BT4334	PGN_0487	BT4334	PGN_0487	D	Cell cycle control, cell division, chromosome partitioning	putative FtsK/SpoIIIE-like protein
BF638R_1021		BF0959	BF1043	BT4345	PGN_1088	N/A	N/A	J	Translation, ribosomal structure and biogenesis	putative 30S ribosomal protein S1
BF638R_1028	valS	BF0966	BF1050	BT4353	PGN_1229	BT4353	PGN_1229	J	Translation, ribosomal structure and biogenesis	putative valyl-tRNA synthetase
BF638R_1030		BF0968	BF1052	BT3610	PGN_0783	N/A	N/A	L	Replication, recombination and repair	conserved hypothetical protein (pseudogene)
BF638R_1053		BF0989	BF1072	BT4366	PGN_1515	BT4366	PGN_1515	K	Transcription	putative regulatory protein
BF638R_1054		BF0990	BF1073	BT4367	PGN_1514	N/A	PGN_1514			putative outer membrane protein
BF638R_1055		BF0991	BF1074	BT4368	PGN_1513	N/A	PGN_1513			conserved hypothetical exported protein
BF638R_1061		BF0996	BF1079	BT4373	PGN_2056	N/A	PGN_2056			conserved hypothetical protein
BF638R_1062		BF0997	BF1080	BT4374	PGN_2055	N/A	PGN_2055	H	Coenzyme transport and metabolism	putative 4-hydroxythreonine-4-phosphate dehydrogenase
BF638R_1063		BF0998	BF1081	BT4375	PGN_0261	BT4375	PGN_0261	K	Transcription	putative sigma-54 dependent transcriptional regulator
BF638R_1064		BF0999	BF1082	BT4376		BT4376	PGN_0260			conserved hypothetical protein
BF638R_1102		BF1031	BF1119	BT4386	PGN_0815	N/A	PGN_0815	F	Nucleotide transport and metabolism	putative hypoxanthine guanine phosphoribosyltransferase
BF638R_1103		BF1032	BF1120	BT4387	PGN_0814	N/A	PGN_0814	F	Nucleotide transport and metabolism	putative adenylate kinase
BF638R_1126		BF1053				N/A	N/A			conserved hypothetical protein
BF638R_1160		BF1137	BF1169	BT4550		N/A	N/A			putative transposase
BF638R_1172						N/A	N/A			hypothetical protein
BF638R_1178			BF1232		PGN_0921	N/A	N/A			putative excisionase
BF638R_1200		BF1152	BF1186	BT4564	PGN_1651	N/A	PGN_1651	M	Cell wall/membrane/envelope biogenesis	putative transmembrane glycosyltransferase
BF638R_1201		BF1153	BF1187	BT4565		N/A	PGN_1650			putative transmembrane protein
BF638R_1204	crcB	BF1157	BF1190	BT4574		N/A	N/A	D	Cell cycle control, cell division, chromosome partitioning	putative transmembrane camphor resistance and chromosome condensation CrcB homologue
BF638R_1210	pth	BF1163	BF1196	BT4588	PGN_0278	BT4588	PGN_0278	J	Translation, ribosomal structure and biogenesis	putative peptidyl-tRNA hydrolase
BF638R_1211		BF1164	BF1197	BT4589	PGN_0279	N/A	PGN_0279	J	Translation, ribosomal structure and biogenesis	putative ribosomal L25p family stress protein
BF638R_1213		BF1166	BF1199	BT4591	PGN_0831	N/A	PGN_0831	K	Transcription	putative N utilization substance protein
BF638R_1214		BF1167	BF1200	BT4592	PGN_1485	N/A	PGN_1485	U	Intracellular trafficking, secretion, and vesicular transport	conserved hypothetical protein with preprotein translocase motif
BF638R_1215		BF1168	BF1201	BT4593		N/A	PGN_1486			conserved hypothetical protein
BF638R_1216		BF1169	BF1202	BT4594	PGN_1487	BT4594	PGN_1487	H	Coenzyme transport and metabolism	putative dephospho-CoA kinase
BF638R_1268		BF1200	BF1251			N/A	N/A			hypothetical protein
BF638R_1301		BF1286	BF1299			N/A	N/A			hypothetical protein
BF638R_1309		BF1294	BF1308	BT1732	PGN_0861	BT1732	N/A	E	Amino acid transport and metabolism	putative transmembrane protein
BF638R_1310		BF1295	BF1309	BT1731	PGN_0238	N/A	N/A			conserved hypothetical protein
BF638R_1311	rmlD	BF1296	BF1310	BT1730	PGN_0548	BT2016	PGN_0548	M	Cell wall/membrane/envelope biogenesis	putative dTDP-dehydrorhamnose reductase
BF638R_1336		BF1320	BF1336	BT4720		N/A	N/A	K	Transcription	putative RNA polymerase ECF-type sigma factor
BF638R_1340		BF1324				N/A	N/A			hypothetical protein
BF638R_1344		BF1222	BF1344	BT0079	PGN_0049	N/A	N/A	R	General function prediction only	putative anti-restriction protein
BF638R_1345		BF1224	BF1345	BT0081		N/A	N/A			conserve hypothetical protein
BF638R_1355		BF1236	BF1353	BT0088		N/A	N/A			conserved hypothetical protein found in conjugate transposon
BF638R_1360	traH	BF1240		BT0092		N/A	N/A			conserved protein found in conjugate transposon
BF638R_1364	traF	BF1766	BF1360	BT0094	PGN_0066	N/A	N/A			conserved protein found in conjugate transposon
BF638R_1365	traE	BF1243	BF1361	BT2300	PGN_0067	N/A	N/A			conserved protein found in conjugate transposon
BF638R_1369						N/A	N/A			hypothetical protein
BF638R_1370		BF1248	BF1366	BT0100	PGN_0074	N/A	N/A			conserved hypothetical protein
BF638R_1381		BF1259	BF1377	BT0109	PGN_0090	N/A	N/A			conserved hypothetical protein
BF638R_1411		BF1343	BF1407	BT0155	PGN_0366	N/A	PGN_0366	J	Translation, ribosomal structure and biogenesis	putative tRNA (5-methylaminomethyl-2-thiouridylate)-methyltransferase
BF638R_1420		BF1352	BF1416	BT1593	PGN_1991	BT1593	PGN_1991	D	Cell cycle control, cell division, chromosome partitioning	putative ATP-binding PP-loop protein
BF638R_1508		BF1429				N/A	N/A			conserved hypothetical protein
BF638R_1521		BF1444	BF1509	BT1534		N/A	N/A			conserved hypothetical protein
BF638R_1533			BF1521		PGN_0927	N/A	N/A	K	Transcription	putative helix-turn-helix releated protein
BF638R_1536		BF3700	BF3926			N/A	N/A			conserved hypothetical protein
BF638R_1543						N/A	N/A			hypothetical protein
BF638R_1570		BF1572	BF1557	BT1496	PGN_0370	N/A	PGN_0370	R	General function prediction only	putative transmembrane CorC/HlyC family transporter associated protein
BF638R_1571		BF1573	BF1558	BT1495	PGN_0371	BT1495	PGN_0371	H	Coenzyme transport and metabolism	conserved hypothetical protein
BF638R_1583			BF1571			N/A	N/A			conserved hypothetical protein
BF638R_1601		BF1601	BF1588	BT1476		N/A	N/A	E	Amino acid transport and metabolism	putative aspartate aminotransferase
BF638R_1603		BF1602	BF1589	BT1475	PGN_1387	BT1475	PGN_1387	M	Cell wall/membrane/envelope biogenesis	putative transmembrane permease
BF638R_1615	bioD	BF1614	BF1600	BT1446	PGN_1997	N/A	N/A	H	Coenzyme transport and metabolism	putative dethiobiotin synthetase
BF638R_1630		BF1627				N/A	N/A			hypothetical protein
BF638R_1640		BF1639	BF1625	BT0779		N/A	N/A			conserved hypothetical protein
BF638R_1643		BF1642	BF1630			N/A	N/A			conserved hypothetical protein
BF638R_1654		BF1652	BF1644	BT0328	PGN_1599	BT0328	PGN_1599			conserved hypothetical exported protein
BF638R_1655		BF1652A	BF1645	BT0329	PGN_1756	N/A	N/A	C	Energy production and conversion	putative 2-oxoglutarate synthase subunit
BF638R_1656		BF1653	BF1646	BT0330	PGN_1755	N/A	N/A	C	Energy production and conversion	putative 2-oxoglutarate synthase subunit
BF638R_1657		BF1655	BF1647			N/A	N/A			hypothetical protein
BF638R_1658		BF1656	BF1648	BT0331	PGN_1753	N/A	N/A	C	Energy production and conversion	putative 2-oxoglutarate oxidoreductase
BF638R_1659		BF1657	BF1649	BT0333	PGN_1752	N/A	PGN_1659	R	General function prediction only	putative ferredoxin
BF638R_1694	ruvX	BF1690	BF1683	BT0419	PGN_2069	N/A	N/A	L	Replication, recombination and repair	putative Holliday junction resolvase
BF638R_1698		BF1694	BF1687	BT0422	PGN_0962	BT0422	PGN_0962	J	Translation, ribosomal structure and biogenesis	putative threonyl-tRNA synthetase
BF638R_1699	infC	BF1695	BF1688	BT0423	PGN_0963	BT0423	PGN_0963	J	Translation, ribosomal structure and biogenesis	putative translation initiation factor IF-3
BF638R_1700	rpmI	BF1696	BF1689	BT0424	PGN_0964	N/A	PGN_0964	J	Translation, ribosomal structure and biogenesis	putative 50S ribosomal protein L35
BF638R_1701	rplT	BF1697	BF1690	BT0425	PGN_0965	N/A	PGN_0965	J	Translation, ribosomal structure and biogenesis	putative 50S ribosomal protein L20
BF638R_1742	grpE	BF1819	BF1743	BT1243	PGN_1715	N/A	N/A	O	Posttranslational modification, protein turnover, chaperones	putative GrpE protein (HSP70 cofactor)
BF638R_1766		BF1832				N/A	N/A			hypothetical protein
BF638R_1768		BF1834	BF1986	BT3137		N/A	N/A			conserved hypothetical protein
BF638R_1784		BF1844	BF1780			N/A	N/A			conserved hypothetical protein
BF638R_1796		BF2043	BF3026	BT1950	PGN_0685	BT3640	PGN_0097	H	Coenzyme transport and metabolism	putative iron transport related ATP-binding protein
BF638R_1798				BT1948		N/A	N/A			conserved hypothetical protein
BF638R_1800			BF3020	BT1946		N/A	N/A			conserved hypothetical protein
BF638R_1813			BF3005			N/A	N/A			conserved hypothetical protein
BF638R_1815		BF3839	BF3003	BT1928	PGN_0094	BT3135	N/A	L	Replication, recombination and repair	putative phage integrase
BF638R_1900			BF1865			N/A	N/A			conserved hypothetical protein
BF638R_1901			BF1867			N/A	N/A			conserved hypothetical protein
BF638R_1923		BF1951				N/A	N/A			hypothetical protein
BF638R_1943						N/A	N/A			hypothetical protein
BF638R_1944						N/A	N/A			putative TonB-related protein
BF638R_1947		BF4028	BF1908	BT2744	PGN_0002	N/A	N/A	R	General function prediction only	putative sugar O-acetyltransferase
BF638R_1949		BF1980	BF1910			N/A	N/A			hypothetical protein
BF638R_1998		BF2030	BF1962			N/A	N/A	R	General function prediction only	putative tautomerase
BF638R_2010		BF2042	BF1975	BT1462		N/A	N/A			putative transmembrane protein
BF638R_2011		BF2042	BF1976			N/A	N/A			putative transmembrane protein
BF638R_2028		BF1791				N/A	N/A	K	Transcription	putative transcriptional regulator
BF638R_2034		BF2119	BF2066	BT2334	PGN_0090	N/A	N/A			conserved hypothetical protein
BF638R_2060				BT2325	PGN_0085	N/A	N/A			conserved hypothetical protein
BF638R_2075				BT2615		N/A	N/A			hypothetical protein
BF638R_2086		BF2118	BF2065	BT4016	PGN_0074	N/A	N/A			conserved hypothetical protein
BF638R_2089		BF1246	BF1364	BT2303	PGN_0073	N/A	N/A	D	Cell cycle control, cell division, chromosome partitioning	conserved hypothetical protein
BF638R_2090				BT2302		N/A	N/A			hypothetical protein
BF638R_2092		BF1243	BF1361	BT2300	PGN_0067	N/A	N/A			putative exported transmembrane protein
BF638R_2094		BF1766	BF0124	BT2299	PGN_0066	N/A	N/A			conserved transmembrane protein
BF638R_2100		BF1771	BF1354	BT2292	PGN_0597	N/A	N/A			putative exported transmembrane protein
BF638R_2101		BF1236	BF1353	BT2291	PGN_0596	N/A	N/A			putative transmembrane protein
BF638R_2104		BF1233	BF0115	BT2288	PGN_0058	N/A	N/A			Conserved hypothetical protein
BF638R_2106		BF1224	BF1345	BT2286		N/A	N/A			conserved hypothetical protein
BF638R_2107				BT2285		N/A	N/A			conserved hypothetical protein
BF638R_2109			BF0105	BT2283	PGN_0047	N/A	N/A			conserved hypothetical protein
BF638R_2113				BT2279		N/A	N/A	R	General function prediction only	conserved hypothetical protein
BF638R_2127						N/A	N/A			hypothetical protein
BF638R_2128						N/A	N/A			putative transmembrane protein
BF638R_2156		BF2085	BF2031	BT1092		N/A	N/A	P	Inorganic ion transport and metabolism	possible exported heavy-metal binding protein
BF638R_2160		BF2089				N/A	N/A			Conserved hypothetical protein
BF638R_2167		BF2096	BF2042			N/A	N/A			putative transmembrane protein
BF638R_2172		BF2101	BF2048	BT1083	PGN_1615	N/A	PGN_1615	R	General function prediction only	putative GTP-binding cell division protein
BF638R_2185						N/A	N/A			putative Aldo/kedo reductase pseudogene
BF638R_2191		BF2135				N/A	N/A	R	General function prediction only	putative amidohydrolase
BF638R_2195		BF2139	BF4307		PGN_1209	N/A	N/A	C	Energy production and conversion	conserved hypothetical protein
BF638R_2197		BF2141	BF1908	BT3870	PGN_0230	N/A	N/A	R	General function prediction only	putative acetyltransferase
BF638R_2200		BF2144	BF0821	BT3771		N/A	N/A	I	Lipid transport and metabolism	putative 2,5-dichloro-2,5-cyclohexadiene-1,4-diol dehydrogenase
BF638R_2208		BF2152	BF2090			N/A	N/A			hypothetical protein
BF638R_2249		BF2191	BF2134	BT1057	PGN_1455	N/A	N/A	L	Replication, recombination and repair	conserved hypothetical protein
BF638R_2250		BF2192	BF2135	BT1054	PGN_2050	N/A	N/A	L	Replication, recombination and repair	putative helicase
BF638R_2251		BF2193	BF2136	BT4681	PGN_0039	BT3868	N/A	G	Carbohydrate transport and metabolism	putative hydrolase exported protein
BF638R_2263		BF2205	BF2148	BT0688		BT0688	N/A	T	Signal transduction mechanisms	putative regulatory protein
BF638R_2271		BF2213	BF2156	BT0694	PGN_0721	BT3837	PGN_0420	V	Defense mechanisms	putative ABC transport system, ATP-binding protein
BF638R_2278	panB	BF2220	BF2163	BT0698	PGN_0634	BT0698	N/A	H	Coenzyme transport and metabolism	3-methyl-2-oxobutanoate hydroxymethyltransferase
BF638R_2310		BF2252	BF2198	BT0732	PGN_0753	BT2165	N/A	K	Transcription	putative two component system response regulator
BF638R_2334		BF2274	BF2223		PGN_1750	BT0745	PGN_1750	M	Cell wall/membrane/envelope biogenesis	putative lipopolysaccharide biosynthesis
BF638R_2335		BF2275	BF2226	BT0615		BT0795	N/A	L	Replication, recombination and repair	conserved hypothetical protein
BF638R_2336		BF2276	BF2227	BT0743	PGN_0817	BT0743	PGN_0817	M	Cell wall/membrane/envelope biogenesis	putative penicillin-binding peptidoglycan biosynthesis-related exported protein
BF638R_2340		BF2280	BF2231	BT0748	PGN_0149	BT0748	PGN_0149	E	Amino acid transport and metabolism	ribose-phosphate pyrophosphokinase
BF638R_2379	ileS	BF2367	BF2275	BT0806	PGN_0517	BT0806	PGN_0517	J	Translation, ribosomal structure and biogenesis	isoleucyl-tRNA synthetase
BF638R_2380		BF2368	BF2276	BT0807	PGN_0516	N/A	PGN_0516	T	Signal transduction mechanisms	putative regulatory protein
BF638R_2385		BF2373	BF2281	BT0813	PGN_0103	N/A	PGN_0809	M	Cell wall/membrane/envelope biogenesis	conserved hypothetical exported protein
BF638R_2397	rfbC2	BF2385	BF2296	BT0828	PGN_0547	N/A	PGN_0547	M	Cell wall/membrane/envelope biogenesis	putative LPS biosynthesis related dTDP-4-dehydrorhamnose 3,5-epimerase
BF638R_2403		BF2391	BF2302	BT0834	PGN_1471	BT0834	PGN_1471	R	General function prediction only	putative membrane protein
BF638R_2404		BF2392	BF2303	BT0835	PGN_1472	N/A	PGN_1472	J	Translation, ribosomal structure and biogenesis	queuine tRNA-ribosyltransferase
BF638R_2405		BF2393	BF2304	BT0837	PGN_0662	N/A	PGN_0662	O	Posttranslational modification, protein turnover, chaperones	ATP-dependent protease
BF638R_2419		BF2460	BF2376			N/A	N/A	O	Posttranslational modification, protein turnover, chaperones	hypothetical protein
BF638R_2422	aspS	BF2463	BF2379	BT0872	PGN_0266	BT0872	PGN_0266	J	Translation, ribosomal structure and biogenesis	aspartyl-tRNA synthetase
BF638R_2424		BF2465	BF2381	BT0875	PGN_0256	N/A	PGN_0256	R	General function prediction only	putative hydrolase
BF638R_2429		BF2470	BF2386			N/A	N/A			conserved hypothetical protein
BF638R_2438		BF2479	BF2395	BT0888	PGN_1002	BT0888	PGN_1002	F	Nucleotide transport and metabolism	putative AMP nucleosidase
BF638R_2439		BF2480	BF2396	BT0889	PGN_1001	BT0889	PGN_1001	L	Replication, recombination and repair	conserved hypothetical protein
BF638R_2445		BF2485	BF2403	BT0894	PGN_1388	BT0894	PGN_1388	L	Replication, recombination and repair	putative DNA ligase
BF638R_2446	dapA2	BF2486	BF2404	BT0895	PGN_1996	BT0895	PGN_1996	E	Amino acid transport and metabolism	putative dihydrodipicolinate synthase
BF638R_2453	gyrA	BF2493	BF2411	BT0899	PGN_0875	BT0899	PGN_0875	L	Replication, recombination and repair	DNA gyrase A subunit
BF638R_2468		BF2508	BF2426	BT0914	PGN_0264	BT0914	PGN_0264	U	Intracellular trafficking, secretion, and vesicular transport	putative recognition particle-docking protein
BF638R_2470	rpmG	BF2509	BF2427.1	BT0915	PGN_1890	N/A	N/A	J	Translation, ribosomal structure and biogenesis	50S ribosomal protein L33
BF638R_2471	rpmB	BF2510	BF2429	BT0916	PGN_1891	N/A	N/A	J	Translation, ribosomal structure and biogenesis	50S ribosomal protein L28
BF638R_2473		BF2512	BF2431	BT0920	PGN_0393	BT0920	PGN_0393	O	Posttranslational modification, protein turnover, chaperones	putative glycoprotease
BF638R_2475		BF2514	BF2433	BT4608		N/A	N/A	S	Function unknown	putative conserved hypothetical membrane protein
BF638R_2476		BF2515	BF2434	BT0929	PGN_0987	BT0929	PGN_0987	J	Translation, ribosomal structure and biogenesis	prolyl-tRNA synthetase
BF638R_2487			BF2494			N/A	N/A			putative transmembrane protein
BF638R_2508		BF2546	BF2517	BT0491	PGN_0553	N/A	N/A	S	Function unknown	putative conserved membrane protein
BF638R_2531						N/A	N/A			conserved hypothetical protein
BF638R_2535						N/A	N/A			conserved hypothetical protein
BF638R_2542		BF2554	BF2525	BT0674	PGN_0265	N/A	N/A	E	Amino acid transport and metabolism	putative carboxynorspermidine decarboxylase
BF638R_2543		BF2555	BF2526	BT0657	PGN_1314	N/A	N/A	L	Replication, recombination and repair	putative helicase
BF638R_2546		BF2557	BF2528	BT0653	PGN_0161	N/A	N/A	H	Coenzyme transport and metabolism	putative thiamine biosynthesis-related protein
BF638R_2547		BF2558	BF2529	BT0652	PGN_0159	N/A	N/A	H	Coenzyme transport and metabolism	putative thiamine-phosphate pyrophosphorylase
BF638R_2550		BF2561	BF2532	BT4505		N/A	N/A			conserved hypothetical protein
BF638R_2584		BF2590	BF2565	BT0626	PGN_2045	BT0626	PGN_2045	J	Translation, ribosomal structure and biogenesis	putative phenylalanyl-tRNA synthetase beta chain
BF638R_2603		BF2609	BF2588	BT0625	PGN_1378	BT0625	PGN_1378	L	Replication, recombination and repair	putative DNA helicase
BF638R_2604		BF2610	BF2589	BT0624	PGN_1012	BT0624	PGN_1012	I	Lipid transport and metabolism	putative terpenoid biosynthesis-related protein
BF638R_2618		BF2624	BF2602	BT0590	PGN_1447	BT0590	PGN_1447	F	Nucleotide transport and metabolism	CTP synthase
BF638R_2619		BF2625	BF2603	BT0589	PGN_1446	BT0589	PGN_1446	U	Intracellular trafficking, secretion, and vesicular transport	conserved hypothetical membrane protein
BF638R_2629		BF2635	BF2613	BT0577	PGN_0198	BT0577	PGN_0198	R	General function prediction only	conserved exported hypothetical protein
BF638R_2632		BF2638	BF2616	BT0574	PGN_1356	N/A	PGN_1356			conserved hypothetical protein
BF638R_2633		BF2639	BF2617	BT0573	PGN_1354	N/A	N/A	R	General function prediction only	conserved hypothetical lipoprotein
BF638R_2639		BF2645	BF2624	BT0566		N/A	N/A	J	Translation, ribosomal structure and biogenesis	putative alanyl-tRNA synthetase (fragment)
BF638R_2657						N/A	N/A			putative transmembrane protein
BF638R_2665						N/A	N/A			hypothetical protein
BF638R_2670	dapF	BF2665	BF2642	BT0548		N/A	N/A	E	Amino acid transport and metabolism	diaminopimelate epimerase
BF638R_2741	rpsP	BF2731	BF2716	BT1271	PGN_0167	N/A	N/A	J	Translation, ribosomal structure and biogenesis	putative 30S ribosomal protein S16
BF638R_2759.1		BF2751				N/A	N/A			hypothetical protein
BF638R_2767		BF2759	BF2742	BT1311	PGN_0638	BT1311	PGN_0638	K	Transcription	putative sigma factor A
BF638R_2782	glnS	BF2773	BF2758	BT1325	PGN_1883	BT1325	PGN_1883	J	Translation, ribosomal structure and biogenesis	glutaminyl-tRNA synthetase
BF638R_2788		BF2779	BF2765	BT4624		N/A	N/A	L	Replication, recombination and repair	multiple promoter invertase
BF638R_2795		BF2786	BF2771	BT4735		N/A	N/A	L	Replication, recombination and repair	conserved hypothetical protein
BF638R_2798		BF2790	BF2775	BT1358		N/A	N/A	K	Transcription	putative transcriptional regulator (pseudogene)
BF638R_2836		BF2828	BF2952			N/A	N/A			hypothetical protein
BF638R_2837		BF2829	BF2953			N/A	N/A			hypothetical protein
BF638R_2838		BF2830	BF2954			N/A	N/A			hypothetical protein
BF638R_2858		BF2850	BF2974	BT1335	PGN_1505	BT1335	PGN_1505	H	Coenzyme transport and metabolism	putative folylpolyglutamate synthase
BF638R_2863	dfp	BF2855	BF2979	BT1362	PGN_1784	BT1362	PGN_1784	H	Coenzyme transport and metabolism	DNA/pantothenate metabolism flavoprotein
BF638R_2865		BF2857	BF2981	BT1364	PGN_1786	BT1364	PGN_1786	L	Replication, recombination and repair	putative DNA polymerase III beta chain
BF638R_2870		BF2861	BF2985	BT1368	PGN_1130	BT1368	PGN_1130	M	Cell wall/membrane/envelope biogenesis	UDP-N-acetylenolpyruvoylglucosamine reductase
BF638R_2871		BF2862	BF2986	BT1369		BT1369	N/A			conserved hypothetical protein
BF638R_2872		BF2863	BF2987	BT1370	PGN_1370	N/A	N/A	G	Carbohydrate transport and metabolism	putative epimerase
BF638R_2887		BF2878	BF3039			N/A	N/A			hypothetical protein
BF638R_2901		BF2894				N/A	N/A			hypothetical protein
BF638R_2902		BF2895	BF3059	BT1429		BT1384	N/A	R	General function prediction only	conserved hypothetical protein
BF638R_2903		BF2896	BF3060	BT1430		N/A	N/A	K	Transcription	putative regulatory protein
BF638R_2905		BF2898	BF3062	BT1906		N/A	N/A			Putative regulatory protein
BF638R_2912		BF2902	BF3066	BT0342		N/A	N/A	E	Amino acid transport and metabolism	conserved hypothetical protein
BF638R_2926		BF2921	BF3083			N/A	N/A	T	Signal transduction mechanisms	putative arsenate reductase
BF638R_2931						N/A	N/A			putative lipoprotein
BF638R_2943		BF2938	BF3100	BT0307	PGN_0275	BT0307	N/A	G	Carbohydrate transport and metabolism	putative phosphofructokinase
BF638R_2963		BF2956				N/A	N/A			conserved hypothetical protein
BF638R_2971		BF2964	BF3128	BT0251	PGN_1026	BT0251	PGN_1026	M	Cell wall/membrane/envelope biogenesis	putative glycosyltransferase
BF638R_2983		BF2974	BF3139			N/A	N/A	S	Function unknown	hypothetical protein
BF638R_3014		BF3007	BF3168	BT0240		N/A	N/A			putative membrane protein
BF638R_3029		BF3022	BF3182	BT0205	PGN_1441	BT0205	PGN_1441	H	Coenzyme transport and metabolism	putative glutamine-dependent NAD+ synthetase
BF638R_3047		BF3040	BF3200	BT0179	PGN_1470	N/A	PGN_1470	O	Posttranslational modification, protein turnover, chaperones	putative SsrA-binding protein
BF638R_3048		BF3041	BF3201	BT0178		N/A	N/A			putative membrane protein
BF638R_3049		BF3042	BF3202			N/A	N/A			putative lipoprotein
BF638R_3058						N/A	N/A			hypothetical protein
BF638R_3067				BT2989		N/A	N/A			putative exported lipoprotein
BF638R_3078		BF3052	BF3213	BT1595	PGN_1630	BT1595	PGN_1630	K	Transcription	putative transcription termination factor
BF638R_3082	ffh	BF3056	BF3217	BT1601	PGN_1205	BT1601	PGN_1205	U	Intracellular trafficking, secretion, and vesicular transport	signal recognition particle protein
BF638R_3130	pheS	BF3104	BF3266	BT1669	PGN_1711	BT1669	PGN_1711	J	Translation, ribosomal structure and biogenesis	putative phenylalanyl-tRNA synthetase alpha chain
BF638R_3133	pgk	BF3107	BF3269	BT1672	PGN_0433	BT1672	PGN_0433	G	Carbohydrate transport and metabolism	putative phosphoglycerate kinase
BF638R_3164	rpmE	BF3140	BF3301	BT1692	PGN_0636	N/A	N/A	J	Translation, ribosomal structure and biogenesis	50S ribosomal protein L31
BF638R_3199		BF3173	BF3338	BT1753	PGN_1484	N/A	PGN_1484	L	Replication, recombination and repair	conserved DNA methyltransferase protein
BF638R_3248						N/A	N/A			putative lipoprotein
BF638R_3250		BF3222	BF3395	BT1829	PGN_1452	BT1829	PGN_1452	O	Posttranslational modification, protein turnover, chaperones	60 kDa chaperonin
BF638R_3251		BF3223	BF3396	BT1830	PGN_1451	N/A	PGN_1451	O	Posttranslational modification, protein turnover, chaperones	10 kDa chaperonin
BF638R_3261		BF3233	BF3407	BT0248	PGN_0450	BT2184	N/A	K	Transcription	putative RNA polymerase sigma factor
BF638R_3269		BF3238	BF3416	BT1840	PGN_2060	BT1840	PGN_2060	J	Translation, ribosomal structure and biogenesis	putative histidyl-tRNA synthetase
BF638R_3306	sppA	BF3272	BF3451	BT1879	PGN_0680	N/A	PGN_0680	O	Posttranslational modification, protein turnover, chaperones	putative protease IV
BF638R_3307		BF3273	BF3452	BT1880	PGN_0679	BT1880	PGN_0679	M	Cell wall/membrane/envelope biogenesis	putative tetraacyldisaccharide kinase (lipid A biosynthesis) related protein
BF638R_3316			BF0648			N/A	N/A			conserved hypothetical protein
BF638R_3382		BF3355	BF3549			N/A	N/A			hypothetical protein
BF638R_3384		BF3357	BF3551		PGN_0132	N/A	N/A			conserved hypothetical protein
BF638R_3385			BF3554			N/A	N/A			conserved hypothetical protein
BF638R_3433		BF3406	BF3603	BT4418		N/A	PGN_1562			conserved hypothetical protein
BF638R_3434		BF3407	BF3604	BT4419		N/A	N/A			conserved hypothetical protein
BF638R_3458		BF3436	BF3634			N/A	N/A	E	Amino acid transport and metabolism	putative endopeptidase
BF638R_3464		BF3442	BF3640	BT1975	PGN_0824	BT1975	PGN_0824	J	Translation, ribosomal structure and biogenesis	putative polyA polymerase
BF638R_3507		BF3483				N/A	N/A			hypothetical protein
BF638R_3514		BF3491	BF3698	BT2001	PGN_1582	N/A	N/A	M	Cell wall/membrane/envelope biogenesis	putative protease
BF638R_3515		BF3492	BF3699	BT2002	PGN_1151	N/A	PGN_1151	I	Lipid transport and metabolism	putative terpenoid biosynthesis related reductoisomerase
BF638R_3516		BF3493	BF3700	BT2003	PGN_0099	BT2003	N/A	M	Cell wall/membrane/envelope biogenesis	putative peptidase
BF638R_3517		BF3494	BF3701	BT2004		N/A	PGN_1152	J	Translation, ribosomal structure and biogenesis	putative 16S rRNA processing protein
BF638R_3518		BF3495	BF3702	BT2005	PGN_1153	BT2005	PGN_1153	M	Cell wall/membrane/envelope biogenesis	putative peptidoglycan biosynthesis related protein
BF638R_3519		BF3496	BF3703	BT2006	PGN_1154	N/A	PGN_1154			conserved hypothetical protein
BF638R_3520		BF3497	BF3704	BT2007	PGN_0802	BT2007	N/A	O	Posttranslational modification, protein turnover, chaperones	putative glycoprotease family exported protein
BF638R_3523		BF3499	BF3706	BT2008	PGN_1459	N/A	PGN_1459	S	Function unknown	conserved hypothetical protein
BF638R_3524		BF3500	BF3707	BT2009	PGN_1460	BT2009	PGN_1460	F	Nucleotide transport and metabolism	putative guanylate kinase
BF638R_3525	nadD	BF3501	BF3708	BT2011	PGN_2007	BT2011	PGN_2007	H	Coenzyme transport and metabolism	putative nicotinate-nucleotide adenylyltransferase
BF638R_3527		BF3503	BF3710	BT2014	PGN_0101	N/A	N/A	H	Coenzyme transport and metabolism	putative prenyltransferase
BF638R_3529	rffH2	BF3505	BF3712	BT2017	PGN_0546	BT2017	PGN_0546	M	Cell wall/membrane/envelope biogenesis	putative glucose-1-phosphate thymidylyltransferase
BF638R_3546	hypothetical protein	BF3521	BF3732			N/A	N/A			putative membrane protein
BF638R_3548	thyB	BF3523	BF3734	BT2047	PGN_2062	BT2047	PGN_2062	F	Nucleotide transport and metabolism	putative thymidylate synthase B
BF638R_3549	dfrA	BF3524	BF3735	BT2048	PGN_2061	N/A	PGN_2061	H	Coenzyme transport and metabolism	putative dihydrofolate reductase
BF638R_3561		BF3535	BF3747	BT2060	PGN_0646	BT2060	PGN_0646	F	Nucleotide transport and metabolism	putative cytidylate kinase
BF638R_3562		BF3536	BF3748	BT2061	PGN_0647	BT2061	PGN_0647	I	Lipid transport and metabolism	putative isoprene biosynthesis related reductase protein
BF638R_3621		BF3598	BF3806			N/A	N/A	L	Replication, recombination and repair	conserved hypothetical protein
BF638R_3624	lysU	BF3602	BF3810	BT2122	PGN_1157	BT2122	PGN_1157	J	Translation, ribosomal structure and biogenesis	putative lysyl-tRNA synthetase, heat inducible
BF638R_3625		BF3603	BF3811	BT2123	PGN_1156	BT2123	PGN_1156	C	Energy production and conversion	putative phospholipids biosynthesis
BF638R_3626	pgiA	BF3604	BF3812	BT2124	PGN_1155	BT2124	PGN_1155	G	Carbohydrate transport and metabolism	putative glucose-6-phosphate isomerase
BF638R_3658			BF2465			N/A	PGN_0138			conserved hypothetical protein
BF638R_3683		BF3609	BF3817	BT2133	PGN_0884	BT2133	PGN_0884	M	Cell wall/membrane/envelope biogenesis	conserved hypothetical exported protein
BF638R_3690	dnaA	BF3617	BF3825	BT2143	PGN_0001	BT2143	PGN_0001	L	Replication, recombination and repair	putative chromosomal replication initiator protein
BF638R_3695		BF3622	BF3830	BT2149		N/A	PGN_0143	H	Coenzyme transport and metabolism	putative dihydroneopterin aldolase
BF638R_3698		BF3625	BF3854	BT2151	PGN_2087	BT2151	PGN_2087	R	General function prediction only	putative glycosyl transferase
BF638R_3699		BF3626	BF3855	BT2152	PGN_2086	BT2152	PGN_2086	M	Cell wall/membrane/envelope biogenesis	putative lipd A biosynthesis related exported protein
BF638R_3700		BF3627	BF3856	BT2153	PGN_2085	BT2153	PGN_2085	J	Translation, ribosomal structure and biogenesis	conserved hypothetical protein
BF638R_3704		BF3631	BF3861	BT2162	PGN_0640	N/A	N/A	J	Translation, ribosomal structure and biogenesis	putative 30S ribosomal protein S18
BF638R_3705	rpsF	BF3632	BF3862	BT2163	PGN_0639	N/A	PGN_0639	J	Translation, ribosomal structure and biogenesis	putative 30S ribosomal protein S6
BF638R_3708		BF3634	BF3864	BT2165	PGN_1186	BT2165	N/A	K	Transcription	two-component system, transcriptional regulatory protein
BF638R_3709	rprX	BF3635	BF3865	BT2166		N/A	N/A	T	Signal transduction mechanisms	two-component regulatory system, sensor kinase protein
BF638R_3741		BF3670	BF3900	BT3948	PGN_1187	N/A	PGN_1187	R	General function prediction only	conserved hypothetical protein
BF638R_3744		BF3673	BF3903	BT3945	PGN_1969	BT3945	PGN_1969	J	Translation, ribosomal structure and biogenesis	putative methionyl-tRNA formyltransferase
BF638R_3746		BF3675	BF3905	BT3943	PGN_1895	BT3943	PGN_1895	J	Translation, ribosomal structure and biogenesis	conserved hypothetical protein
BF638R_3776		BF3700	BF3926			N/A	N/A			hypothetical protein
BF638R_3802		BF3727	BF3954	BT3931	PGN_0667	BT3931	PGN_0667	H	Coenzyme transport and metabolism	putative GTP cyclohydrolase I
BF638R_3803		BF3728	BF3955	BT3930		N/A	PGN_0666			putative exported protein
BF638R_3804		BF3729	BF3956	BT3929	PGN_0665	BT3929	PGN_0665	G	Carbohydrate transport and metabolism	putative triosephosphate isomerase
BF638R_3805		BF3730	BF3957	BT3928	PGN_0664	N/A	PGN_0664			putative membrane protein
BF638R_3806		BF3731	BF3958	BT3927	PGN_0663	BT3927	PGN_0663			conserved hypothetical protein
BF638R_3808		BF3733	BF3960	BT3925		N/A	N/A	F	Nucleotide transport and metabolism	putative nucleoside diphosphate kinase
BF638R_3810		BF3735	BF3962	BT3923	PGN_0841	N/A	PGN_0841	I	Lipid transport and metabolism	putative terpenoid biosynthesis-related protein
BF638R_3811		BF3736	BF3963	BT3922	PGN_0675	N/A	N/A	R	General function prediction only	putative thiamine biosynthesis related protein
BF638R_3815		BF3740	BF3967	BT3918	PGN_0671	N/A	PGN_0671	H	Coenzyme transport and metabolism	putative pyridoxine biosynthesis protein
BF638R_3816		BF3741	BF3968	BT3917	PGN_0670	BT3917	PGN_0670	G	Carbohydrate transport and metabolism	putative inorganic polyphosphate/ATP-NAD kinase
BF638R_3831		BF3756	BF3981	BT3037		N/A	N/A	K	Transcription	putative RNA polymerase sigma factor
BF638R_3852		BF3777	BF4002			N/A	N/A			hypothetical protein
BF638R_3855		BF3780	BF4006	BT3884	PGN_0024	N/A	PGN_0024	I	Lipid transport and metabolism	putative 2-C-methyl-D-erythritol 2,4-cyclodiphosphate synthase
BF638R_3856		BF3781	BF4007	BT3883	PGN_0021	BT3883	N/A	Q	Secondary metabolites biosynthesis, transport and catabolism	putative hydrolase
BF638R_3857		BF3782	BF4008	BT3882	PGN_0020	N/A	N/A	R	General function prediction only	conserved hypothetical protein
BF638R_3859		BF3784	BF4010	BT3878	PGN_1587	BT3878	PGN_1587	J	Translation, ribosomal structure and biogenesis	putative elongation factor TS
BF638R_3860	rpsB	BF3785	BF4011	BT3877	PGN_1588	BT3877	PGN_1588	J	Translation, ribosomal structure and biogenesis	putative 30S ribosomal protein S2
BF638R_3861	rpsI	BF3786	BF4012	BT3876	PGN_1589	N/A	PGN_1589	J	Translation, ribosomal structure and biogenesis	putative 30S ribosomal protein S9
BF638R_3862	rplM	BF3787	BF4013	BT3875	PGN_1590	N/A	PGN_1590	J	Translation, ribosomal structure and biogenesis	putative 50S ribosomal protein L13
BF638R_3865		BF3790	BF4016	BT3873	PGN_1218	BT3873	PGN_1218	J	Translation, ribosomal structure and biogenesis	asparaginyl-trna synthetase
BF638R_3866		BF3791	BF4017	BT3872	PGN_1219	BT3872	PGN_1219	J	Translation, ribosomal structure and biogenesis	putative ribosomal large subunit pseudouridine synthase
BF638R_3870		BF3795	BF4021	BT3869	PGN_0565	N/A	N/A	S	Function unknown	conserved hypothetical protein
BF638R_3884	trpS	BF3809	BF4036	BT3864	PGN_0137	BT3864	PGN_0137	J	Translation, ribosomal structure and biogenesis	putative tryptophanyl-tRNA synthetase
BF638R_3893		BF3818	BF4045			N/A	N/A	M	Cell wall/membrane/envelope biogenesis	putative cytidylyltransferase (fragment)
BF638R_3907		BF3825	BF4052			N/A	N/A			hypothetical protein
BF638R_3915		BF3822	BF4049			N/A	N/A			conserved hypothetical protein
BF638R_3922		BF3882	BF4393			N/A	N/A			hypothetical protein
BF638R_3924		BF3884				N/A	N/A			putative membrane protein
BF638R_3928		BF3888	BF4072	BT3848	PGN_1552	BT3848	PGN_1552	O	Posttranslational modification, protein turnover, chaperones	putative exported peptidyl-prolyl cis-trans isomerase
BF638R_3929		BF3889	BF4073	BT3847		N/A	N/A			putative exported protein
BF638R_3936		BF3896	BF4080			N/A	N/A			hypothetical protein
BF638R_3938		BF3898	BF4083	BT3837	PGN_0669	BT3837	PGN_0669	R	General function prediction only	putative ABC transport system, ATP-binding protein
BF638R_3942		BF3902	BF4087	BT3836	PGN_0191	BT3836	PGN_0191	R	General function prediction only	putative GTP-binding protein
BF638R_3943		BF3903	BF4088	BT3835	PGN_0190	BT3835	PGN_0190	R	General function prediction only	putative GTP-binding protein (cell growth-related)
BF638R_3944	fabH	BF3904	BF4089	BT3834	PGN_0189	BT3834	PGN_0189	I	Lipid transport and metabolism	Putative 3-oxoacyl-[acyl-carrier-protein] synthase II (EC 2.3.1.41)
BF638R_3946		BF3905	BF4091	BT3832	PGN_0187	N/A	N/A	R	General function prediction only	conserved hypothetical protein
BF638R_3947		BF3908	BF4092	BT3821		N/A	N/A	E	Amino acid transport and metabolism	putative 5,10-methylenetetrahydrofolate reductase
BF638R_3948		BF3909	BF4093	BT3820	PGN_1015	BT3820	PGN_0894	L	Replication, recombination and repair	putative DNA polymerase III delta prime subunit
BF638R_3951		BF3912	BF4096	BT3817	PGN_0870	BT3817	PGN_0870	D	Cell cycle control, cell division, chromosome partitioning	putative transmembrane rod shape-determining protein
BF638R_3952		BF3913	BF4097	BT3816	PGN_0869	BT3816	PGN_0622	M	Cell wall/membrane/envelope biogenesis	putative penicillin-binding protein 2
BF638R_3953		BF3914	BF4098	BT3815		N/A	PGN_0868			putative transmembrane protein
BF638R_3954		BF3915	BF4099	BT3814	PGN_0867	BT3814	PGN_0867	M	Cell wall/membrane/envelope biogenesis	putative rod shape-determining protein MreC
BF638R_3955	mreB	BF3916	BF4100	BT3813	PGN_0866	BT3813	PGN_0866	D	Cell cycle control, cell division, chromosome partitioning	putative rod-shape determining protein
BF638R_3956		BF3917	BF4101	BT3812	PGN_0865	N/A	PGN_0865	F	Nucleotide transport and metabolism	putative bifunctional purine biosynthesis protein
BF638R_3960		BF3922	BF4107	BT3808	PGN_0272	BT3808	PGN_0272	M	Cell wall/membrane/envelope biogenesis	conserved hypothetical protein
BF638R_3971		BF3932	BF4118	BT3771	PGN_1375	BT3771	PGN_1375	I	Lipid transport and metabolism	putative 3-oxoacyl-[acyl-carrier protein] reductase
BF638R_3993		BF3956				N/A	N/A			hypothetical protein
BF638R_3994		BF3957				N/A	N/A			hypothetical protein
BF638R_4014	rpoA	BF3976	BF4155	BT2701	PGN_1841	BT2701	PGN_1841	K	Transcription	putative DNA-directed RNA polymerase alpha chain
BF638R_4015	rpsD	BF3977	BF4156	BT2702	PGN_1842	BT2702	PGN_1842	J	Translation, ribosomal structure and biogenesis	putative 30S ribosomal protein S4
BF638R_4016	rpsK	BF3978	BF4157	BT2703	PGN_1843	N/A	PGN_1843	J	Translation, ribosomal structure and biogenesis	putative 30S ribosomal protein S11
BF638R_4017	rpsM	BF3979	BF4158	BT2704	PGN_1844	BT2704	PGN_1844	J	Translation, ribosomal structure and biogenesis	putative 30S ribosomal protein S13
BF638R_4018	infA	BF3981	BF4159	BT2705	PGN_1846	N/A	PGN_1846	J	Translation, ribosomal structure and biogenesis	putative translation initiation factor IF-1
BF638R_4019		BF3982	BF4160	BT2706	PGN_1847	N/A	PGN_1847	J	Translation, ribosomal structure and biogenesis	putative methionine aminopeptidase
BF638R_4020	secY	BF3983	BF4161	BT2707	PGN_1848	BT2707	PGN_1848	U	Intracellular trafficking, secretion, and vesicular transport	putative transmembrane preprotein translocase SecY subunit
BF638R_4021	rplO	BF3984	BF4162	BT2708	PGN_1849	BT2708	PGN_1849	J	Translation, ribosomal structure and biogenesis	putative 50S ribosomal protein L15
BF638R_4022	rpmD	BF3985	BF4163	BT2709	PGN_1850	N/A	PGN_1850	J	Translation, ribosomal structure and biogenesis	putative 50S ribosomal protein L30
BF638R_4023	rpsE	BF3986	BF4164	BT2710	PGN_1851	BT2710	PGN_1851	J	Translation, ribosomal structure and biogenesis	putative 30S ribosomal protein S5
BF638R_4024	rplR	BF3987	BF4165	BT2711	PGN_1852	N/A	PGN_1852	J	Translation, ribosomal structure and biogenesis	putative 50S ribosomal protein L18
BF638R_4025	rplF	BF3988	BF4166	BT2712	PGN_1853	BT2712	PGN_1853	J	Translation, ribosomal structure and biogenesis	putative 50S ribosomal protein L6
BF638R_4026	rpsH	BF3989	BF4167	BT2713	PGN_1854	N/A	PGN_1854	J	Translation, ribosomal structure and biogenesis	putative 30S ribosomal protein S8
BF638R_4027	rpsN	BF3990	BF4168	BT2714	PGN_1855	N/A	PGN_1855	J	Translation, ribosomal structure and biogenesis	putative 30S ribosomal protein S14
BF638R_4028	rplE	BF3991	BF4169	BT2715	PGN_1856	BT2715	PGN_1856	J	Translation, ribosomal structure and biogenesis	putative 50S ribosomal protein L5
BF638R_4029	rplX	BF3992	BF4170	BT2716	PGN_1857	N/A	PGN_1857	J	Translation, ribosomal structure and biogenesis	putative 50S ribosomal protein L24
BF638R_4030	rplN	BF3993	BF4171	BT2717	PGN_1858	N/A	PGN_1858	J	Translation, ribosomal structure and biogenesis	putative 50S ribosomal protein L14
BF638R_4032	rpsQ	BF3994	BF4172	BT2718	PGN_1859	N/A	PGN_1859	J	Translation, ribosomal structure and biogenesis	putative 30S ribosomal protein S17
BF638R_4033	rpmC	BF3995	BF4173	BT2719	PGN_1860	N/A	N/A	J	Translation, ribosomal structure and biogenesis	putative 50S ribosomal protein L29
BF638R_4034	rplP	BF3996	BF4174	BT2720	PGN_1861	N/A	PGN_1861	J	Translation, ribosomal structure and biogenesis	putative 50S ribosomal protein L16
BF638R_4035		BF3997	BF4175	BT2721	PGN_1862	BT2721	PGN_1862	J	Translation, ribosomal structure and biogenesis	putative 30S ribosomal protein S3
BF638R_4036	rplV	BF3998	BF4176	BT2722	PGN_1863	N/A	PGN_1863	J	Translation, ribosomal structure and biogenesis	putative 50S ribosomal protein L22
BF638R_4037	rpsS	BF3999	BF4177	BT2723	PGN_1864	N/A	PGN_1864	J	Translation, ribosomal structure and biogenesis	putative 30S ribosomal protein S19
BF638R_4038	rplB	BF4000	BF4178	BT2724	PGN_1865	BT2724	PGN_1865	J	Translation, ribosomal structure and biogenesis	putative 50S ribosomal protein L2
BF638R_4039	rplW	BF4001	BF4179	BT2725	PGN_1866	N/A	PGN_1866	J	Translation, ribosomal structure and biogenesis	putative 50S ribosomal protein L23
BF638R_4040	rplD	BF4002	BF4180	BT2726	PGN_1867	BT2726	PGN_1867	J	Translation, ribosomal structure and biogenesis	putative 50S ribosomal protein L4
BF638R_4041	rplC	BF4003	BF4181	BT2727	PGN_1868	BT2727	PGN_1868	J	Translation, ribosomal structure and biogenesis	putative 50S ribosomal protein L3
BF638R_4042	rpsJ	BF4004	BF4182	BT2728	PGN_1869	N/A	PGN_1869	J	Translation, ribosomal structure and biogenesis	putative 30S ribosomal protein S10
BF638R_4043		BF4005	BF4183	BT2729	PGN_1870	BT2729	PGN_1870	J	Translation, ribosomal structure and biogenesis	putative translation elongation factor G
BF638R_4044	rpsG	BF4006	BF4184	BT2730	PGN_1871	N/A	PGN_1871	J	Translation, ribosomal structure and biogenesis	putative 30S ribosomal protein S7
BF638R_4045	rpsL	BF4007	BF4185	BT2731	PGN_1872	N/A	PGN_1872	J	Translation, ribosomal structure and biogenesis	putative 30S ribosomal protein S12
BF638R_4053	rplL	BF4016	BF4193	BT2735	PGN_1572	N/A	PGN_1572	J	Translation, ribosomal structure and biogenesis	putative 50S ribosomal protein L7/L12
BF638R_4054	rplJ	BF4017	BF4194	BT2736	PGN_1573	BT2736	PGN_1573	J	Translation, ribosomal structure and biogenesis	putative 50S ribosomal protein L10
BF638R_4055	rplA	BF4018	BF4195	BT2737	PGN_1574	BT2737	PGN_1574	J	Translation, ribosomal structure and biogenesis	putative 50S ribosomal protein L1
BF638R_4056		BF4019	BF4196	BT2738	PGN_1575	N/A	PGN_1575	J	Translation, ribosomal structure and biogenesis	putative 50S ribosomal protein L11
BF638R_4057	nusG	BF4020	BF4197	BT2739	PGN_1576	BT2739	PGN_1576	K	Transcription	putative transcription antitermination protein
BF638R_4058		BF4021	BF4198		PGN_1577	N/A	PGN_1577	U	Intracellular trafficking, secretion, and vesicular transport	Putative preprotein translocase SecE subunit
BF638R_4059		BF4022	BF4199	BT2740	PGN_1578	BT2740	PGN_1578	J	Translation, ribosomal structure and biogenesis	Elongation factor Tu
BF638R_4066		BF4029	BF4205	BT2747	PGN_0544	BT2747	PGN_0544	M	Cell wall/membrane/envelope biogenesis	3-deoxy-D-manno-octulosonic-acid transferase
BF638R_4067	gltX	BF4030	BF4206	BT2748	PGN_0543	BT2748	PGN_0543	J	Translation, ribosomal structure and biogenesis	putative glutamyl-tRNA synthetase
BF638R_4129		BF4078	BF4272			N/A	N/A			hypothetical protein
BF638R_4132		BF4081	BF4275	BT2759	PGN_1678	N/A	PGN_1678			conserved hypothetical protein
BF638R_4134		BF4083	BF4277	BT2761		BT2761	PGN_1222			conserved hypothetical protein
BF638R_4147		BF3744	BF3969	BT4070		BT1053	PGN_0970	K	Transcription	putative ECF-type RNA polymerase sigma factor
BF638R_4174		BF4117				N/A	N/A			hypothetical protein
BF638R_4185		BF2114	BF2060	BT1930		N/A	N/A	L	Replication, recombination and repair	conserved hypothetical protein
BF638R_4198				BT0119		BT0119	N/A			putative transmembrane protein
BF638R_4199				BT0798		N/A	N/A			conserved hypothetical protein
BF638R_4221		BF4141	BF4340	BT2548	PGN_0202	BT2548	PGN_0202	R	General function prediction only	conserved hypothetical protein
BF638R_4222		BF4142	BF4341	BT2547	PGN_0203	N/A	PGN_0203	R	General function prediction only	putative SufE Fe/S-cluster-related protein
BF638R_4227		BF4147	BF4346	BT2543	PGN_0992	BT2543	PGN_0992	H	Coenzyme transport and metabolism	putative riboflavin biosynthesis protein RibF
BF638R_4228		BF4148	BF4347	BT2542	PGN_0757	N/A	N/A	R	General function prediction only	putative haloacid dehalogenase-type hydrolase
BF638R_4229		BF4149	BF4348	BT2541	PGN_1009	N/A	N/A	P	Inorganic ion transport and metabolism	putative transmembrane calcium-transporting ATPase
BF638R_4239			BF4358			N/A	N/A			putative lipoprotein
BF638R_4240		BF4157	BF4359			N/A	N/A			conserved hypothetical protein
BF638R_4242		BF4160	BF4361	BT2521	PGN_1202	BT2521	PGN_1202	K	Transcription	putative RNA polymerase sigma-54 factor
BF638R_4243		BF4161	BF4362	BT2520		N/A	N/A			putative transmembrane protein
BF638R_4244		BF4162	BF4363	BT2519	PGN_1000	N/A	PGN_1000	E	Amino acid transport and metabolism	putative glycine cleavage system H protein
BF638R_4245	purE	BF4163	BF4364	BT2518	PGN_0999	N/A	PGN_0999	F	Nucleotide transport and metabolism	putative transmembrane phosphoribosylaminoimidazole carboxylase
BF638R_4246		BF4164	BF4365	BT2517	PGN_0998	BT2517	PGN_0998	I	Lipid transport and metabolism	putative GcpE terpenoid biosynthesis protein
BF638R_4283		BF4199				N/A	N/A			hypothetical protein
BF638R_4304		BF4219	BF4421	BT2829	PGN_0365	BT2829	PGN_0365	J	Translation, ribosomal structure and biogenesis	putative arginyl-tRNA synthetase
BF638R_4318		BF4233	BF4436			N/A	N/A			conserved hypothetical protein
BF638R_4320.1		BF4236	BF4439			N/A	N/A			hypothetical protein
BF638R_4327		BF4245				N/A	N/A			hypothetical protein
BF638R_4335		BF4253	BF4457			N/A	N/A			hypothetical protein
BF638R_4341	rpsO	BF4259	BF4464	BT2786	PGN_1698	N/A	PGN_1698	J	Translation, ribosomal structure and biogenesis	putative 30S ribosomal protein S15
BF638R_4345	sahH	BF4263	BF4468	BT2797		N/A	N/A	H	Coenzyme transport and metabolism	putative adenosylhomocysteinase
BF638R_4347		BF4265	BF4470			N/A	N/A			hypothetical protein
BF638R_4348			BF4471			N/A	N/A			conserved hypothetical protein
BF638R_4356		BF4274	BF4479	BT2839	PGN_1024	N/A	PGN_1024	J	Translation, ribosomal structure and biogenesis	putative ribosome-binding factor A
BF638R_4370		BF1793	BF0149	BT2652	PGN_0090	N/A	N/A			conserved hypothetical protein
BF638R_4375						N/A	N/A			hypothetical protein
BF638R_4376						N/A	N/A			hypothetical protein
BF638R_4377		BF1783	BF2867	BT2282		BT2282	N/A	S	Function unknown	conserved hypothetical protein
BF638R_4380		BF1096	BF2863			N/A	N/A			hypothetical protein
BF638R_4384	traQ	BF1777	BF1348	BT0084	PGN_0056	N/A	N/A			conserved protein found in conjugate transposon
BF638R_4385	traO	BF1776	BF1350	BT0085	PGN_0593	N/A	N/A			conserved hypothetical protein found in conjugate transposon
BF638R_4393	traH	BF1768		BT0092		N/A	N/A			conserved hypothetical protein found in conjugate transposon
BF638R_4395	traF	BF1766	BF1360	BT0094	PGN_0066	N/A	N/A			putative transmembrane conserved protein found in conjugate transposon
BF638R_4398	traB	BF1763	BF0127			N/A	N/A			conserved hypothetical protein
BF638R_4400		BF1761				N/A	N/A			hypothetical protein
BF638R_4402		BF1760	BF1366	BT0100	PGN_0074	N/A	N/A			conserved hypothetical protein
BF638R_4419		BF1732	BF2865			N/A	N/A	H	Coenzyme transport and metabolism	conserved hypothetical protein
BF638R_4420		BF1731	BF0646	BT0107	PGN_0089	N/A	N/A			conserved hypothetical protein
BF638R_4430		BF2182	BF2124	BT1451	PGN_0178	N/A	N/A			putative exported protein
BF638R_4431						N/A	N/A			hypothetical protein
BF638R_4489		BF4329	BF4541	BT3017		N/A	N/A	R	General function prediction only	putative acid phosphatase
BF638R_4494	parE	BF4333	BF4545	BT3033	PGN_1594	BT3033	PGN_1594	L	Replication, recombination and repair	putative topoisomerase IV subunit B
BF638R_4495		BF4334	BF4546	BT3034	PGN_1593	N/A	PGN_1593	H	Coenzyme transport and metabolism	putative phosphopantetheine adenylyltransferase
BF638R_4527		BF4366	BF4580	BT3117		N/A	N/A	H	Coenzyme transport and metabolism	putative 2-dehydropantoate 2-reductase
BF638R_4528		BF4367	BF4581	BT3118	PGN_0829	BT3118	PGN_0829	M	Cell wall/membrane/envelope biogenesis	putative prolipoprotein diacylglyceryl transferase
BF638R_4532	leuS	BF4372	BF4586	BT3126	PGN_0819	BT3126	PGN_0819	J	Translation, ribosomal structure and biogenesis	putative Leucyl-tRNA synthetase
