# Supplementary material for: Identification of genes required for the survival of B. fragilis using massive parallel sequencing of a saturated transposon mutant library
Source: BMC Genomics. 2014 Jun 4;15(1):429. doi: 10.1186/1471-2164-15-429 (PMC4072883; doi:10.1186/1471-2164-15-429)
Supplement: Supplementary file 3 — Additional file 3: Table S3: Comparison of B. fragilis 638R essential genes with other strains in DEG. (XLSX 102 KB) [file 12864_2014_6155_MOESM3_ESM.xlsx]

## Sheet: S table 4a
						Supplementary Table.4 . Comparison of B. fragilis 638R essential genes with other strains in DEG
B fragilis 638R Locus tag	Gene	No of Homologs in DEG	DEG AC Number	Porphyromonas gingivalis ATCC 33277	Bacteroides thetaiotaomicron VPI-5482	Caulobacter crescentus	Mycobacterium tuberculosis H37Rv II	Salmonella enterica serovar Typhi	Staphylococcus aureus NCTC 8325	Burkholderia thailandensis E264	Bacillus subtilis 168	Escherichia coli MG1655 II	Pseudomonas aeruginosa UCBPP-PA14	Streptococcus pneumoniae	Helicobacter pylori 26695	COG symbol	COGs Functional categories	full gene name
BF638R_0014		1	DEG10310163;													C	Energy production and conversion	putative SAM superfamily protein
BF638R_0030																		hypothetical protein
BF638R_0032																		hypothetical protein
BF638R_0042																		hypothetical protein
BF638R_0051																H	Coenzyme transport and metabolism	conserved hypothetical protein
BF638R_0052	ftsX	10	DEG10190238; DEG10220109; DEG10100499; DEG10330296; DEG10320296; DEG10160292; DEG10300010;DEG10250612; DEG10210095; DEG10050263;	DEG10220109;			DEG10250612;	DEG10160292;				DEG10190238;				D	Cell cycle control, cell division, chromosome partitioning	putative cell division protein
BF638R_0053		1	DEG10220108;	DEG10220108;														putative membrane protein
BF638R_0054		4	DEG10200444; DEG10070029; DEG10020058; DEG10230182;		DEG10230182;	DEG10200444;								DEG10070029;		V	Defense mechanisms	putative undecaprenol kinase
BF638R_0055		1	DEG10050460;													J	Translation, ribosomal structure and biogenesis	putative tRNA pseudouridine synthase
BF638R_0056		3	DEG10220107; DEG10300065; DEG10230183;	DEG10220107;	DEG10230183;											J	Translation, ribosomal structure and biogenesis	putative S-adenosylmethionine:tRNA ribosyltransferase-isomerase
BF638R_0057		12	DEG10310004; DEG10200192; DEG10170034; DEG10220106; DEG10130390; DEG10180033; DEG10190023;DEG10070128; DEG10290090; DEG10210037; DEG10240160; DEG10120187;	DEG10220106;		DEG10200192;			DEG10170034;	DEG10240160;		DEG10190023;		DEG10070128;		H	Coenzyme transport and metabolism	putative 2-amino-4-hydroxy-6-hydroxymethyldihydropteridine pyrophosphokinase (HPPK)
BF638R_0058	metK	26	DEG10130250; DEG10120331; DEG10290091; DEG10080031; DEG10230184; DEG10320238; DEG10190171;DEG10160205; DEG10250264; DEG10330208; DEG10170266; DEG10220389; DEG10010219; DEG10240011;DEG10100226; DEG10030087; DEG10200012; DEG10060034; DEG10280374; DEG10020211; DEG10270253;DEG10180439; DEG10070146; DEG10210133; DEG10110166; DEG10140274;	DEG10220389;	DEG10230184;	DEG10200012;	DEG10250264;	DEG10160205;	DEG10170266;	DEG10240011;	DEG10010219;	DEG10190171;		DEG10070146;	DEG10080031;	H	Coenzyme transport and metabolism	putative S-adenosylmethionine synthetase
BF638R_0059																R	General function prediction only	putative lysine decarboxylase
BF638R_0060		1	DEG10220057;	DEG10220057;														conserved hypothetical transmembrane protein
BF638R_0061		1	DEG10220056;	DEG10220056;												H	Coenzyme transport and metabolism	possible uroporphyrinogen-III synthase
BF638R_0062		1	DEG10220055;	DEG10220055;												J	Translation, ribosomal structure and biogenesis	possible ribonuclease P component
BF638R_0065	tyrS	25	DEG10120232; DEG10160102; DEG10310168; DEG10140182; DEG10020205; DEG10060368; DEG10280202;DEG10180273; DEG10230185; DEG10270322; DEG10190114; DEG10200237; DEG10070234; DEG10250355;DEG10030129; DEG10290124; DEG10170260; DEG10010216; DEG10330105; DEG10050579; DEG10320142;DEG10220064; DEG10100291; DEG10210031; DEG10130004;	DEG10220064;	DEG10230185;	DEG10200237;	DEG10250355;	DEG10160102;	DEG10170260;		DEG10010216;	DEG10190114;		DEG10070234;		J	Translation, ribosomal structure and biogenesis	putative tyrosyl-tRNA synthetase 1
BF638R_0091	PolA	13	DEG10100274; DEG10330273; DEG10290388; DEG10270313; DEG10300115; DEG10160269; DEG10060219;DEG10250338; DEG10140287; DEG10020195; DEG10130376; DEG10110207; DEG10210008;				DEG10250338;	DEG10160269;								L	Replication, recombination and repair	putative DNA polymerase I
BF638R_0107		8	DEG10310013; DEG10230186; DEG10170211; DEG10200014; DEG10220296; DEG10120241; DEG10070052;DEG10150070;	DEG10220296;	DEG10230186;	DEG10200014;			DEG10170211;				DEG10150070;	DEG10070052;		R	General function prediction only	conserved hypothetical protein
BF638R_0108																		conserved hypothetical protein
BF638R_0115	ruvB	10	DEG10170233; DEG10160083; DEG10250510; DEG10330085; DEG10210007; DEG10070009; DEG10080186;DEG10110113; DEG10300027; DEG10220302;	DEG10220302;		DEG10200390;	DEG10250510;	DEG10160083;	DEG10170233;					DEG10070009;	DEG10080186;	L	Replication, recombination and repair	putative holliday junction DNA helicase
BF638R_0116		2	DEG10230189; DEG10220301;	DEG10220301;	DEG10230189;											R	General function prediction only	possible polysaccharide biosynthesis transmembrane protein
BF638R_0120																		hypothetical protein
BF638R_0124		4	DEG10310189; DEG10240037; DEG10220449; DEG10200324;	DEG10220449;		DEG10200324;				DEG10240037;						M	Cell wall/membrane/envelope biogenesis	putative sugar isomerase SIS-domain protein
BF638R_0125							DEG10250488;									R	General function prediction only	putative lysine decarboxylase
BF638R_0134		19	DEG10190004; DEG10070080; DEG10240136; DEG10220433; DEG10150289; DEG10270499; DEG10280033;DEG10200436; DEG10030471; DEG10050467; DEG10160006; DEG10130496; DEG10080085; DEG10330006;DEG10320008; DEG10290098; DEG10010156; DEG10180009; DEG10250539;	DEG10220433;		DEG10200436;	DEG10250539;	DEG10160006;		DEG10240136;	DEG10010156;	DEG10190004;	DEG10150289;	DEG10070080;	DEG10080085;	E	Amino acid transport and metabolism	putative dihydrodipicolinate reductase
BF638R_0149		28	DEG10290172; DEG10140062; DEG10120089; DEG10100319; DEG10180099; DEG10060213; DEG10050034;DEG10150190; DEG10250398; DEG10270372; DEG10020042; DEG10220386; DEG10330162; DEG10190058;DEG10170038; DEG10160159; DEG10310105; DEG10100557; DEG10210190; DEG10010022; DEG10270624;DEG10320062; DEG10230191; DEG10240223; DEG10200072; DEG10280034; DEG10250689; DEG10130212;	DEG10220386;	DEG10230191;	DEG10200072;	DEG10250398; DEG10250689;	DEG10160159;	DEG10170038;	DEG10240223;	DEG10010022; DEG10010010;	DEG10190058;	DEG10150190;			J	Translation, ribosomal structure and biogenesis	putative cysteinyl-tRNA synthetase
BF638R_0152																		putative membrane protein
BF638R_0168		44	DEG10330070; DEG10100377; DEG10100360; DEG10270469; DEG10210180; DEG10250495; DEG10270361;DEG10270320; DEG10190137; DEG10130143; DEG10160068; DEG10270207; DEG10290272; DEG10110135;DEG10220368; DEG10100406; DEG10100287; DEG10200212; DEG10250351; DEG10250350; DEG10170099;DEG10100288; DEG10200466; DEG10100361; DEG10120300; DEG10100599; DEG10320191; DEG10270407;DEG10180363; DEG10270429; DEG10270408; …	DEG10220368;	DEG10230192;	DEG10200466; DEG10200212;	DEG10250743; DEG10250073; DEG10250388; DEG10250448; DEG10250351; DEG10250350; DEG10250495;DEG10250447;	DEG10160068;	DEG10170099;	DEG10240202;	DEG10010090;	DEG10190137;		DEG10070021;		I	Lipid transport and metabolism	putative 3-oxoacyl-[acyl-carrier-protein] synthase II
BF638R_0169		20	DEG10330118; DEG10170145; DEG10100359; DEG10080088; DEG10290258; DEG10320114; DEG10150131;DEG10220369; DEG10120299; DEG10030390; DEG10240201; DEG10210184; DEG10130140; DEG10160116;DEG10280022; DEG10190090; DEG10310046; DEG10200211; DEG10250446; DEG10010119;	DEG10220369;		DEG10200211;	DEG10250446;	DEG10160116;	DEG10170145;	DEG10240201;	DEG10010119;	DEG10190090;	DEG10150131;		DEG10080088;	I	Lipid transport and metabolism	putative acyl carrier protein
BF638R_0171	pdxB	13	DEG10130444; DEG10220272; DEG10100481; DEG10220111; DEG10030715; DEG10120281; DEG10050155;DEG10050562; DEG10250587; DEG10050037; DEG10020204; DEG10180170; DEG10030405;	DEG10220272; DEG10220111;			DEG10250587;									E	Amino acid transport and metabolism	putative erythronate-4-phosphate dehydrogenase
BF638R_0172																		hypothetical protein
BF638R_0173																T	Signal transduction mechanisms	conserved hypothetical protein
BF638R_0178		100	DEG10030734; DEG10100216; DEG10100215; DEG10100381; DEG10050394; DEG10320088; DEG10020083;DEG10220139; DEG10270222; DEG10250225; DEG10080054; DEG10250335; DEG10250334; DEG10320087;DEG10150123; DEG10180246; DEG10300009; DEG10050262; DEG10110057; DEG10050426; DEG10100446;DEG10050060; DEG10190094; DEG10330135; DEG10290200; DEG10060049; DEG10110217; DEG10250613;DEG10080223; DEG10210103; DEG10200045; …	DEG10220062; DEG10220139; DEG10220079; DEG10220009; DEG10220073;	DEG10230197; DEG10230251; DEG10230193; DEG10230224;	DEG10200318; DEG10200265; DEG10200234; DEG10200440; DEG10200045;	DEG10250180; DEG10250253; DEG10250225; DEG10250254; DEG10250487; DEG10250732; DEG10250546;DEG10250334; DEG10250335; DEG10250613; DEG10250467; DEG10250284;	DEG10160235; DEG10160157; DEG10160112; DEG10160133; DEG10160291; DEG10160138;	DEG10170283; DEG10170084; DEG10170059;	DEG10240077; DEG10240281; DEG10240034;	DEG10010236; DEG10010246;	DEG10190239; DEG10190072; DEG10190077; DEG10190094;	DEG10150163; DEG10150218; DEG10150305; DEG10150164; DEG10150123;	DEG10070090; DEG10070103; DEG10070144; DEG10070110;	DEG10080054; DEG10080125; DEG10080223;	V	Defense mechanisms	putative transport ATP-binding protein
BF638R_0188		6	DEG10280304; DEG10080050; DEG10100192; DEG10250231; DEG10270226; DEG10130332;				DEG10250231;								DEG10080050;	E	Amino acid transport and metabolism	putative arginine decarboxylase
BF638R_0199																		putative exported protein
BF638R_0200																		conserved hypothetical protein
BF638R_0203																L	Replication, recombination and repair	conserved hypothetical protein
BF638R_0205																		conserved hypothetical protein
BF638R_0208																		conserved hypothetical protein
BF638R_0210																		conserved hypothetical protein
BF638R_0232																		hypothetical protein
BF638R_0240	traF																	putative conjugative transposon protein traF
BF638R_0242	traI																	putative conjugative transposon protein traI
BF638R_0251																R	General function prediction only	putative lysozyme protein found in a conjugation transposase
BF638R_0256																		conserved hypothetical protein found in conjugate transposon
BF638R_0261																		putative trasnmembrane protein found in conjugate transposon
BF638R_0273		6	DEG10220058; DEG10180472; DEG10150287; DEG10240295; DEG10290112; DEG10030133;	DEG10220058;						DEG10240295;			DEG10150287;			S	Function unknown	conserved hypothetical protein
BF638R_0274	nusA	23	DEG10190183; DEG10030134; DEG10010136; DEG10080305; DEG10220059; DEG10330226; DEG10160223;DEG10110171; DEG10070137; DEG10250550; DEG10170163; DEG10270507; DEG10240294; DEG10060112;DEG10100450; DEG10120366; DEG10200010; DEG10230194; DEG10020136; DEG10140070; DEG10290113;DEG10310049; DEG10130058;	DEG10220059;	DEG10230194;	DEG10200010;	DEG10250550;	DEG10160223;	DEG10170163;	DEG10240294;	DEG10010136;	DEG10190183;		DEG10070137;	DEG10080305;	K	Transcription	putative N utilization substance protein A
BF638R_0275	infB	45	DEG10270120; DEG10190182; DEG10150286; DEG10130313; DEG10230160; DEG10170048; DEG10170049;DEG10010137; DEG10060366; DEG10020051; DEG10200009; DEG10120342; DEG10100449; DEG10330225;DEG10180508; DEG10010033; DEG10050236; DEG10160222; DEG10280414; DEG10110170; DEG10140160;DEG10170166; DEG10240293; DEG10270506; DEG10220060; DEG10220335; DEG10060114; DEG10120365;DEG10020099; DEG10180568; DEG10100100; …	DEG10220060; DEG10220335; DEG10220276;	DEG10230195; DEG10230160;	DEG10200009;	DEG10250133; DEG10250549;	DEG10160222;	DEG10170048; DEG10170166; DEG10170049;	DEG10240293;	DEG10010032; DEG10010033; DEG10010137;	DEG10190182;	DEG10150286;	DEG10070012;		J	Translation, ribosomal structure and biogenesis	putative translation initiation factor IF-2
BF638R_0277	sufB	18	DEG10230196; DEG10220061; DEG10010232; DEG10220063; DEG10100242; DEG10200233; DEG10200235;DEG10100241; DEG10270269; DEG10230198; DEG10010235; DEG10250282; DEG10270270; DEG10170088;DEG10120196; DEG10250283; DEG10120194; DEG10170085;	DEG10220063; DEG10220061;	DEG10230196; DEG10230198;	DEG10200233; DEG10200235;	DEG10250283; DEG10250282;		DEG10170088; DEG10170085;		DEG10010235; DEG10010232;					O	Posttranslational modification, protein turnover, chaperones	putative ABC transporter SufB protein
BF638R_0278																		putative exported protein
BF638R_0279	sufC	100	DEG10030734; DEG10100216; DEG10320118; DEG10100215; DEG10330114; DEG10210103; DEG10050394;DEG10290264; DEG10020083; DEG10220139; DEG10270222; DEG10250225; DEG10080054; DEG10250284;DEG10130324; DEG10220062; DEG10120209; DEG10280318; DEG10150123; DEG10180246; DEG10280312;DEG10110057; DEG10180475; DEG10050060; DEG10190094; DEG10020078; DEG10170084; DEG10030320;DEG10330135; DEG10290200; DEG10060049; …	DEG10220062; DEG10220139; DEG10220079; DEG10220009; DEG10220073;	DEG10230197; DEG10230251; DEG10230193; DEG10230224;	DEG10200265; DEG10200234; DEG10200440; DEG10200045;	DEG10250180; DEG10250253; DEG10250225; DEG10250254; DEG10250546; DEG10250467; DEG10250284;	DEG10160112; DEG10160138; DEG10160133; DEG10160235;	DEG10170084;	DEG10240077; DEG10240281; DEG10240034;	DEG10010236;	DEG10190072; DEG10190077; DEG10190094;	DEG10150163; DEG10150305; DEG10150164; DEG10150123;	DEG10070090; DEG10070103; DEG10070144; DEG10070110;	DEG10080054;	O	Posttranslational modification, protein turnover, chaperones	putative ABC transporter ATP-binding protein sufC
BF638R_0280	sufD	19	DEG10220063; DEG10010235; DEG10010232; DEG10120194; DEG10230196; DEG10250282; DEG10200233;DEG10200235; DEG10100241; DEG10230198; DEG10270269; DEG10220061; DEG10170085; DEG10270270;DEG10170088; DEG10120196; DEG10250283; DEG10100242; DEG10280317;	DEG10220063; DEG10220061;	DEG10230196; DEG10230198;	DEG10200233; DEG10200235;	DEG10250283; DEG10250282;		DEG10170088; DEG10170085;		DEG10010235; DEG10010232;					O	Posttranslational modification, protein turnover, chaperones	putative ABC transporter protein sufD
BF638R_0281	sufS	37	DEG10130269; DEG10030158; DEG10060277; DEG10250730; DEG10250595; DEG10050462; DEG10220155;DEG10020180; DEG10200232; DEG10270654; DEG10070166; DEG10200236; DEG10240212; DEG10250285;DEG10100244; DEG10100490; DEG10210119; DEG10010234; DEG10100590; DEG10170226; DEG10030708;DEG10290203; DEG10270547; DEG10120177; DEG10280316; DEG10320201; DEG10080067; DEG10180388;DEG10160058; DEG10230199; DEG10330059; …	DEG10220155;	DEG10230199;	DEG10200232; DEG10200236;	DEG10250730; DEG10250595; DEG10250285;	DEG10160058;	DEG10170226; DEG10170086;	DEG10240212;	DEG10010234; DEG10010191;			DEG10070166;	DEG10080067;	E	Amino acid transport and metabolism	putative Cysteine desulfurase sufS
BF638R_0298	gyrB	47	DEG10030490; DEG10170176; DEG10060002; DEG10170004; DEG10270004; DEG10120327; DEG10190175;DEG10050551; DEG10160209; DEG10200287; DEG10230200; DEG10220076; DEG10020003; DEG10130002;DEG10140141; DEG10250003; DEG10020149; DEG10210123; DEG10290006; DEG10290333; DEG10030004;DEG10320307; DEG10240353; DEG10280496; DEG10060171; DEG10330281; DEG10150299; DEG10130487;DEG10220341; DEG10010148; DEG10140293; …	DEG10220341; DEG10220076;	DEG10230175; DEG10230200;	DEG10200287; DEG10200030;	DEG10250003;	DEG10160277; DEG10160209;	DEG10170004; DEG10170176;	DEG10240353;	DEG10010148; DEG10010003;	DEG10190253; DEG10190175;	DEG10150299;	DEG10070042; DEG10070149;		L	Replication, recombination and repair	DNA gyrase subunit B
BF638R_0299	rpsT	1	DEG10100385;													J	Translation, ribosomal structure and biogenesis	30S ribosomal protein S20
BF638R_0302	ftsZ	26	DEG10290360; DEG10030475; DEG10070204; DEG10310088; DEG10140186; DEG10230203; DEG10160021;DEG10190018; DEG10110013; DEG10200339; DEG10100322; DEG10210062; DEG10330022; DEG10240115;DEG10050413; DEG10120032; DEG10010109; DEG10080167; DEG10060191; DEG10180024; DEG10280449;DEG10130478; DEG10250404; DEG10020110; DEG10320022; DEG10170131;		DEG10230203;	DEG10200339;	DEG10250404;	DEG10160021;	DEG10170131;	DEG10240115;	DEG10010109;	DEG10190018;		DEG10070204;	DEG10080167;	D	Cell cycle control, cell division, chromosome partitioning	putative cell division protein
BF638R_0303	ftsA	22	DEG10290361; DEG10030476; DEG10150249; DEG10310087; DEG10280450; DEG10230204; DEG10190017;DEG10160020; DEG10110012; DEG10020109; DEG10330021; DEG10240114; DEG10050412; DEG10120031;DEG10010108; DEG10200340; DEG10180023; DEG10070205; DEG10220124; DEG10130479; DEG10320021;DEG10170130;	DEG10220124;	DEG10230204;	DEG10200340;		DEG10160020;	DEG10170130;	DEG10240114;	DEG10010108;	DEG10190017;	DEG10150249;	DEG10070205;		D	Cell cycle control, cell division, chromosome partitioning	putative cell division protein
BF638R_0304	ftsQ	2	DEG10220123; DEG10230205;	DEG10220123;	DEG10230205;											M	Cell wall/membrane/envelope biogenesis	putative cell division protein
BF638R_0305	murC	31	DEG10290363; DEG10330019; DEG10010102; DEG10030478; DEG10050409; DEG10230206; DEG10280455;DEG10050055; DEG10110010; DEG10230209; DEG10130482; DEG10320019; DEG10100324; DEG10170261;DEG10240111; DEG10010217; DEG10310136; DEG10160018; DEG10150250; DEG10190015; DEG10270375;DEG10070186; DEG10220122; DEG10200344; DEG10070140; DEG10210060; DEG10250406; DEG10180020;DEG10020208; DEG10210157; DEG10290323;	DEG10220122;	DEG10230206; DEG10230209;	DEG10200344;	DEG10250406;	DEG10160018;	DEG10170261;	DEG10240111;	DEG10010217; DEG10010102;	DEG10190012; DEG10190015;	DEG10150250;	DEG10070186; DEG10070140;		M	Cell wall/membrane/envelope biogenesis	putative UDP-N-acetylmuramate--L-alanine ligase
BF638R_0306	murG	24	DEG10330018; DEG10290364; DEG10030479; DEG10120272; DEG10050408; DEG10160017; DEG10230207;DEG10190014; DEG10130483; DEG10320018; DEG10100325; DEG10210061; DEG10180019; DEG10240110;DEG10170183; DEG10010105; DEG10150251; DEG10270376; DEG10110009; DEG10220121; DEG10200345;DEG10070141; DEG10250407; DEG10020154;	DEG10220121;	DEG10230207;	DEG10200345;	DEG10250407;	DEG10160017;	DEG10170183;	DEG10240110;	DEG10010105;	DEG10190014;	DEG10150251;	DEG10070141;		M	Cell wall/membrane/envelope biogenesis	probable UDP-N-acetylglucosamine--N-acetylmuramyl-(pentapeptide) pyrophosphoryl-undecaprenol N-acetylglucosamine transferase
BF638R_0308	murD	63	DEG10130457; DEG10290363; DEG10240108; DEG10290366; DEG10010102; DEG10030478; DEG10290368;DEG10330016; DEG10020208; DEG10070075; DEG10220249; DEG10050409; DEG10200347; DEG10330019;DEG10050407; DEG10070206; DEG10170291; DEG10020229; DEG10230206; DEG10190012; DEG10190015;DEG10220117; DEG10110010; DEG10220119; DEG10230209; DEG10130040; DEG10130482; DEG10180017;DEG10170105; DEG10320016; DEG10170128; …	DEG10220122; DEG10220119; DEG10220249; DEG10220117;	DEG10230206; DEG10230211; DEG10230209;	DEG10200350; DEG10200344; DEG10200347;	DEG10250406; DEG10250409;	DEG10160015; DEG10160018;	DEG10170105; DEG10170272; DEG10170291; DEG10170261; DEG10170128;	DEG10240111; DEG10240108;	DEG10010104; DEG10010217; DEG10010070; DEG10010102;	DEG10190012; DEG10190015;	DEG10150255; DEG10150254; DEG10150250;	DEG10070075; DEG10070140; DEG10070206;	DEG10080121;	M	Cell wall/membrane/envelope biogenesis	putative UDP-N-acetylmuramoylalanine--D-glutamate ligase
BF638R_0309	mraY	24	DEG10130456; DEG10290367; DEG10330015; DEG10240107; DEG10010244; DEG10190011; DEG10020107;DEG10280457; DEG10220118; DEG10210168; DEG10250410; DEG10320015; DEG10100328; DEG10170127;DEG10070014; DEG10120138; DEG10030481; DEG10150253; DEG10270379; DEG10010103; DEG10160014;DEG10200348; DEG10230210; DEG10170069;	DEG10220118;	DEG10230210;	DEG10200348;	DEG10250410; DEG10250239;	DEG10160014;	DEG10170127; DEG10170069;	DEG10240107;	DEG10010244; DEG10010103;	DEG10190011;	DEG10150253;	DEG10070014;		M	Cell wall/membrane/envelope biogenesis	putative UDP-N-acetylmuramoyl-pentapeptide:undecaprenyl-phosphate- phosphatase
BF638R_0310	murE	47	DEG10130457; DEG10220119; DEG10330014; DEG10290368; DEG10290369; DEG10240106; DEG10330013;DEG10130458; DEG10220249; DEG10010070; DEG10230209; DEG10050407; DEG10070206; DEG10230225;DEG10220247; DEG10020229; DEG10190010; DEG10220117; DEG10280459; DEG10170291; DEG10070075;DEG10200350; DEG10180016; DEG10320013; DEG10170105; DEG10250412; DEG10170128; DEG10320014;DEG10210067; DEG10020108; DEG10030482; …	DEG10220119; DEG10220249; DEG10220117; DEG10220247;	DEG10230225; DEG10230211; DEG10230209;	DEG10200349; DEG10200344; DEG10200350;	DEG10250409; DEG10250411; DEG10250412;	DEG10160012; DEG10160013;	DEG10170291; DEG10170105; DEG10170128;	DEG10240106; DEG10240105;	DEG10010104; DEG10010070; DEG10010102;	DEG10190010; DEG10190009;	DEG10150255; DEG10150254;	DEG10070075; DEG10070140; DEG10070206;		M	Cell wall/membrane/envelope biogenesis	probable UDP-N-acetylmuramoylalanyl-D-glutamate--2,6-diaminopimela te ligase
BF638R_0311	ftsI	33	DEG10330155; DEG10130459; DEG10240104; DEG10310081; DEG10050014; DEG10030196; DEG10220116;DEG10210169; DEG10240391; DEG10320012; DEG10230245; DEG10200351; DEG10180015; DEG10270380;DEG10290100; DEG10250413; DEG10170126; DEG10290370; DEG10200189; DEG10160152; DEG10010101;DEG10120151; DEG10330012; DEG10160011; DEG10230212; DEG10180109; DEG10320068; DEG10110005;DEG10190008; DEG10070129; DEG10190062; …	DEG10220116;	DEG10230245; DEG10230212;	DEG10200189; DEG10200351;	DEG10250413;	DEG10160152; DEG10160011;	DEG10170126;	DEG10240391; DEG10240104;	DEG10010101;	DEG10190062; DEG10190008;		DEG10070129;		M	Cell wall/membrane/envelope biogenesis	putative cell division specific transpeptidase/penicillin-binding protein
BF638R_0312																		conserved hypothetical protein
BF638R_0313	mraW	14	DEG10270382; DEG10060189; DEG10100332; DEG10220114; DEG10030484; DEG10240102; DEG10230213;DEG10330010; DEG10290372; DEG10160009; DEG10250415; DEG10140188; DEG10180013; DEG10070013;	DEG10220114;	DEG10230213;		DEG10250415;	DEG10160009;		DEG10240102;				DEG10070013;		M	Cell wall/membrane/envelope biogenesis	putative S-adenosyl-methyltransferase
BF638R_0314	mraZ	5	DEG10160008; DEG10250416; DEG10330009; DEG10140189; DEG10100333;				DEG10250416;	DEG10160008;								S	Function unknown	putative cell division protein
BF638R_0329	dut	11	DEG10200464; DEG10130150; DEG10150327; DEG10330283; DEG10120047; DEG10160279; DEG10100425;DEG10180539; DEG10190250; DEG10320305; DEG10220208;	DEG10220208;		DEG10200464;		DEG10160279;				DEG10190250;	DEG10150327;			F	Nucleotide transport and metabolism	putative deoxyuridine 5'-triphosphate nucleotidohydrolase
BF638R_0378	prfB	42	DEG10170297; DEG10230286; DEG10210114; DEG10010242; DEG10100500; DEG10050564; DEG10270559;DEG10220446; DEG10250614; DEG10130286; DEG10200238; DEG10220263; DEG10320232; DEG10060216;DEG10330201; DEG10070056; DEG10140028; DEG10170071; DEG10070038; DEG10020065; DEG10150279;DEG10100198; DEG10120325; DEG10290326; DEG10160089; DEG10160198; DEG10020235; DEG10010255;DEG10270231; DEG10120035; DEG10030423; …	DEG10220446; DEG10220263;	DEG10230286; DEG10230217;	DEG10200114; DEG10200238;	DEG10250236; DEG10250614;	DEG10160089; DEG10160198;	DEG10170071; DEG10170297;	DEG10240308;	DEG10010242; DEG10010255;	DEG10190105;	DEG10150279;	DEG10070038; DEG10070056;		J	Translation, ribosomal structure and biogenesis	putative peptide chain release factor
BF638R_0411	glyS	8	DEG10060212; DEG10100371; DEG10270423; DEG10140166; DEG10170209; DEG10220027; DEG10230220;DEG10250455;	DEG10220027;	DEG10230220;		DEG10250455;		DEG10170209;							J	Translation, ribosomal structure and biogenesis	putative glycyl-tRNA synthetase
BF638R_0420																		hypothetical protein
BF638R_0426																		hypothetical protein
BF638R_0450		14	DEG10010139; DEG10220113; DEG10330298; DEG10130082; DEG10050206; DEG10240377; DEG10100582;DEG10160294; DEG10150120; DEG10250719; DEG10230221; DEG10320294; DEG10190236; DEG10180519;	DEG10220113;	DEG10230221;		DEG10250719;	DEG10160294;		DEG10240377;	DEG10010139;	DEG10190236;	DEG10150120;			E	Amino acid transport and metabolism	putative aspartate-semialdehyde dehydrogenase
BF638R_0451		2	DEG10230222; DEG10220380;	DEG10220380;	DEG10230222;											P	Inorganic ion transport and metabolism	putative Na+/H+ antiporter
BF638R_0452		11	DEG10050052; DEG10270418; DEG10130285; DEG10220078; DEG10280532; DEG10100369; DEG10200469;DEG10250628; DEG10270572; DEG10230223; DEG10220317;	DEG10220317; DEG10220078;	DEG10230223;	DEG10200469;	DEG10250628;									H	Coenzyme transport and metabolism	putative ThiF family protein
BF638R_0453	lolD	100	DEG10030734; DEG10100216; DEG10320118; DEG10330114; DEG10330295; DEG10180114; DEG10100446;DEG10020083; DEG10050542; DEG10220139; DEG10270222; DEG10250225; DEG10080054; DEG10130324;DEG10150123; DEG10180246; DEG10280312; DEG10050262; DEG10180475; DEG10050394; DEG10050060;DEG10190094; DEG10030320; DEG10290200; DEG10060049; DEG10250613; DEG10270176; DEG10210103;DEG10050426; DEG10320297; DEG10070110; …	DEG10220062; DEG10220139; DEG10220079; DEG10220009; DEG10220073;	DEG10230197; DEG10230251; DEG10230193; DEG10230224;	DEG10200318; DEG10200045; DEG10200234; DEG10200440; DEG10200265;	DEG10250180; DEG10250253; DEG10250225; DEG10250254; DEG10250487; DEG10250732; DEG10250546;DEG10250334; DEG10250335; DEG10250613; DEG10250467; DEG10250284;	DEG10160235; DEG10160157; DEG10160112; DEG10160133; DEG10160291; DEG10160138;	DEG10170283; DEG10170084; DEG10170059;	DEG10240077; DEG10240281; DEG10240034;	DEG10010236; DEG10010246;	DEG10190239; DEG10190072; DEG10190077; DEG10190094;	DEG10150163; DEG10150218; DEG10150305; DEG10150164; DEG10150123;	DEG10070090; DEG10070103; DEG10070144; DEG10070110;	DEG10080223; DEG10080125; DEG10080054;	V	Defense mechanisms	putative ABC transporter ATP-binding protein
BF638R_0457	murF	31	DEG10130457; DEG10330014; DEG10290368; DEG10230282; DEG10220249; DEG10010070; DEG10230225;DEG10190009; DEG10170291; DEG10220247; DEG10020229; DEG10190010; DEG10280458; DEG10180016;DEG10320014; DEG10250411; DEG10100329; DEG10170105; DEG10210067; DEG10210060; DEG10030482;DEG10120135; DEG10240106; DEG10150254; DEG10010102; DEG10070186; DEG10160013; DEG10200349;DEG10080121; DEG10200344; DEG10070206;	DEG10220249; DEG10220247;	DEG10230225; DEG10230282;	DEG10200349; DEG10200344;	DEG10250411;	DEG10160013;	DEG10170105; DEG10170291;	DEG10240106;	DEG10010070; DEG10010102;	DEG10190010; DEG10190009;	DEG10150254;	DEG10070186; DEG10070206;	DEG10080121;	M	Cell wall/membrane/envelope biogenesis	putative UDP-N-acetylmuramoyl-tripeptide--D-alanyl-d-alanine ligase
BF638R_0462		14	DEG10210034; DEG10220097; DEG10130341; DEG10200389; DEG10050537; DEG10170032; DEG10290110;DEG10100567; DEG10250702; DEG10150288; DEG10120187; DEG10070125; DEG10030131; DEG10230226;	DEG10220097;	DEG10230226;	DEG10200389;	DEG10250702;		DEG10170032;				DEG10150288;	DEG10070125;		H	Coenzyme transport and metabolism	putative dihydropteroate synthase
BF638R_0463		6	DEG10060086; DEG10220098; DEG10170304; DEG10140152; DEG10070191; DEG10230227;	DEG10220098;	DEG10230227;				DEG10170304;					DEG10070191;		S	Function unknown	putative transmembrane protein
BF638R_0465																		hypothetical protein
BF638R_0467																		putative exported protein
BF638R_0475																		putative exported transmembrane protein
BF638R_0489		8	DEG10140080; DEG10170051; DEG10200353; DEG10050446; DEG10060240; DEG10230230; DEG10220243;DEG10020053;	DEG10220243;	DEG10230230;	DEG10200353;			DEG10170051;							C	Energy production and conversion	putative phosphate acetyltransferase
BF638R_0492		7	DEG10270216; DEG10200231; DEG10250224; DEG10100182; DEG10220372; DEG10280315; DEG10100246;	DEG10220372;		DEG10200231;	DEG10250224;									R	General function prediction only	conserved hypothetical protein
BF638R_0493		14	DEG10320061; DEG10110038; DEG10130235; DEG10290170; DEG10160160; DEG10240222; DEG10150192;DEG10030357; DEG10120136; DEG10190057; DEG10220373; DEG10330163; DEG10180097; DEG10230231;	DEG10220373;	DEG10230231;			DEG10160160;		DEG10240222;		DEG10190057;	DEG10150192;			S	Function unknown	putative UDP-2,3-diacylglucosamine hydrolase
BF638R_0494		2	DEG10070165; DEG10230173;		DEG10230173;									DEG10070165;		L	Replication, recombination and repair	putative DNA repair protein
BF638R_0498		2	DEG10220152; DEG10230232;	DEG10220152;	DEG10230232;											S	Function unknown	putative transmembrane PASTA-domain protein
BF638R_0499	rluD	13	DEG10060176; DEG10050080; DEG10050199; DEG10080162; DEG10050020; DEG10080123; DEG10050140;DEG10250308; DEG10180402; DEG10270289; DEG10180012; DEG10140111; DEG10220151;	DEG10220151;			DEG10250308;								DEG10080123; DEG10080162;	J	Translation, ribosomal structure and biogenesis	ribosomal large subunit pseudouridine synthase
BF638R_0500	ddlA	21	DEG10030702; DEG10270533; DEG10280452; DEG10020230; DEG10180021; DEG10240112; DEG10200342;DEG10120029; DEG10070207; DEG10300078; DEG10080120; DEG10100476; DEG10050410; DEG10110011;DEG10130481; DEG10010069; DEG10250580; DEG10210066; DEG10230233; DEG10220150; DEG10170292;	DEG10220150;	DEG10230233;	DEG10200342; DEG10200244;	DEG10250580;		DEG10170292;	DEG10240112;	DEG10010069;			DEG10070207;	DEG10080120;	M	Cell wall/membrane/envelope biogenesis	putative D-Alanine-D-Alanine-Ligase
BF638R_0501		4	DEG10220149; DEG10230234; DEG10030755; DEG10150276;	DEG10220149;	DEG10230234;								DEG10150276;					conserved hypothetical protein
BF638R_0510	murI	20	DEG10150278; DEG10210156; DEG10270244; DEG10130441; DEG10330270; DEG10160266; DEG10250249;DEG10030020; DEG10010201; DEG10320323; DEG10020105; DEG10280419; DEG10070223; DEG10190271;DEG10120263; DEG10180565; DEG10290016; DEG10230235; DEG10170123; DEG10310212;		DEG10230235;		DEG10250249;	DEG10160266;	DEG10170123;		DEG10010201;	DEG10190271;	DEG10150278;	DEG10070223;		M	Cell wall/membrane/envelope biogenesis	putative glutamate racemase
BF638R_0511	ompH	1	DEG10220054;	DEG10220054;												M	Cell wall/membrane/envelope biogenesis	putative outer membrane protein
BF638R_0514		22	DEG10290154; DEG10330039; DEG10130198; DEG10120045; DEG10100372; DEG10110018; DEG10320038;DEG10250202; DEG10220051; DEG10190033; DEG10200259; DEG10280063; DEG10240238; DEG10250456;DEG10030446; DEG10210195; DEG10270424; DEG10230237; DEG10160038; DEG10170159; DEG10150097;DEG10180044;	DEG10220051;	DEG10230237;	DEG10200259;	DEG10250202; DEG10250456;	DEG10160038;	DEG10170159;	DEG10240238;		DEG10190033;	DEG10150097;			I	Lipid transport and metabolism	putative undecaprenyl pyrophosphate synthetase
BF638R_0515																		conserved hypothetical protein
BF638R_0650																		conserved hypothetical protein
BF638R_0661	engC	7	DEG10230127; DEG10160339; DEG10330344; DEG10320344; DEG10010114; DEG10170138; DEG10290073;		DEG10230127;			DEG10160339;	DEG10170138;		DEG10010114;			DEG10070099;		R	General function prediction only	putative ATP/GTP binding protein
BF638R_0662	frr	26	DEG10230126; DEG10130197; DEG10290153; DEG10270518; DEG10010131; DEG10330037; DEG10120044;DEG10050292; DEG10150096; DEG10320036; DEG10200260; DEG10190031; DEG10240237; DEG10250559;DEG10070051; DEG10210145; DEG10280062; DEG10060354; DEG10030447; DEG10100457; DEG10310023;DEG10160036; DEG10140072; DEG10170158; DEG10220391; DEG10180042;	DEG10220391;	DEG10230126;	DEG10200260;	DEG10250559;	DEG10160036;	DEG10170158;	DEG10240237;	DEG10010131;	DEG10190031;	DEG10150096;	DEG10070051;		J	Translation, ribosomal structure and biogenesis	putative ribosome recycling factor
BF638R_0667																D	Cell cycle control, cell division, chromosome partitioning	possible Hsp-70 cofactor
BF638R_0669		25	DEG10230125; DEG10130196; DEG10270519; DEG10290152; DEG10120043; DEG10330036; DEG10320035;DEG10150095; DEG10070153; DEG10110017; DEG10190030; DEG10240236; DEG10210146; DEG10060353;DEG10050387; DEG10310170; DEG10100458; DEG10030448; DEG10160035; DEG10140073; DEG10200261;DEG10220392; DEG10250560; DEG10180041; DEG10170157;	DEG10220392;	DEG10230125;	DEG10200261; DEG10200111;	DEG10250560;	DEG10160035;	DEG10170157;	DEG10240236;		DEG10190030;	DEG10150095;	DEG10070153;		F	Nucleotide transport and metabolism	putative uridylate kinase
BF638R_0673																R	General function prediction only	conserved hypotetical protein
BF638R_0675		17	DEG10230124; DEG10210105; DEG10030044; DEG10180566; DEG10280337; DEG10220092; DEG10170190;DEG10130130; DEG10070225; DEG10050103; DEG10290018; DEG10250653; DEG10320325; DEG10120185;DEG10200269; DEG10190273; DEG10010154;	DEG10220092;	DEG10230124;	DEG10200269;	DEG10250653;		DEG10170190;		DEG10010154;	DEG10190273;		DEG10070225;		H	Coenzyme transport and metabolism	putative biotin/lipoate A/B protein ligase family protein
BF638R_0676		1	DEG10220091;	DEG10220091;												S	Function unknown	conserved hypothetical protein
BF638R_0677																L	Replication, recombination and repair	conserved hypothetical protein
BF638R_0681		7	DEG10230123; DEG10240082; DEG10130403; DEG10250084; DEG10220202; DEG10280061; DEG10120095;	DEG10220202;	DEG10230123;		DEG10250084;			DEG10240082;						I	Lipid transport and metabolism	putative phosphatidylserine synthase
BF638R_0683	dnaE	30	DEG10020135; DEG10120128; DEG10230121; DEG10210088; DEG10010135; DEG10130253; DEG10060218;DEG10030435; DEG10180051; DEG10020201; DEG10140286; DEG10050250; DEG10160046; DEG10330047;DEG10240076; DEG10290164; DEG10010214; DEG10280230; DEG10210192; DEG10150104; DEG10220005;DEG10320045; DEG10190041; DEG10170162; DEG10250309; DEG10200264; DEG10170256; DEG10270290;DEG10100255; DEG10070048;	DEG10220005;	DEG10230121;	DEG10200264;	DEG10250309;	DEG10160046;	DEG10170162; DEG10170256;	DEG10240076;	DEG10010214; DEG10010135;	DEG10190041;	DEG10150104;	DEG10070048;		L	Replication, recombination and repair	putative DNA polymerase III alpha subunit
BF638R_0687																		hypothetical protein
BF638R_0695		18	DEG10310084; DEG10130279; DEG10170289; DEG10080116; DEG10030055; DEG10120082; DEG10200432;DEG10180588; DEG10330346; DEG10320345; DEG10100539; DEG10110222; DEG10190289; DEG10010073;DEG10290075; DEG10220220; DEG10140037; DEG10160341;	DEG10220220;		DEG10200432;		DEG10160341;	DEG10170289;		DEG10010073;	DEG10190289;			DEG10080116;	R	General function prediction only	putative ATP/GTP-binding transmembrane protein
BF638R_0696		1	DEG10230120;		DEG10230120;											P	Inorganic ion transport and metabolism	putative ABC transporter membrane protein
BF638R_0697																		conserved hypothetical protein
BF638R_0731		23	DEG10220278; DEG10270472; DEG10050295; DEG10060236; DEG10160188; DEG10290291; DEG10200338;DEG10030105; DEG10010189; DEG10110153; DEG10170223; DEG10100415; DEG10230270; DEG10130175;DEG10320224; DEG10140212; DEG10250501; DEG10330190; DEG10210070; DEG10310060; DEG10180418;DEG10020178; DEG10120181;	DEG10220278;	DEG10230270;	DEG10200338;	DEG10250501;	DEG10160188;	DEG10170223; DEG10170248;		DEG10010189;					J	Translation, ribosomal structure and biogenesis	putative alanyl-tRNA synthetase
BF638R_0732		9	DEG10050255; DEG10230271; DEG10300077; DEG10230098; DEG10300092; DEG10290358; DEG10310161;DEG10200294; DEG10300022;		DEG10230098; DEG10230271;	DEG10200294;										M	Cell wall/membrane/envelope biogenesis	putative transmembrane peptidase
BF638R_0733		2	DEG10220266; DEG10300042;	DEG10220266;												K	Transcription	putative transcriptional regulator protein
BF638R_0737		2	DEG10230273; DEG10220035;	DEG10220035;	DEG10230273;													conserved hypothetical protein
BF638R_0738	parB	11	DEG10240406; DEG10200475; DEG10230274; DEG10270685; DEG10020017; DEG10240364; DEG10250768;DEG10170347; DEG10100611; DEG10280299; DEG10220036;	DEG10220036;	DEG10230274;	DEG10200475;	DEG10250768;		DEG10170347;	DEG10240406; DEG10240364;						K	Transcription	putative ParB-like chromosome partitioning protein
BF638R_0739	parA	16	DEG10200476; DEG10290241; DEG10270326; DEG10080175; DEG10270686; DEG10190099; DEG10100612;DEG10080211; DEG10030779; DEG10250769; DEG10250359; DEG10180197; DEG10060381; DEG10100296;DEG10220037; DEG10280298;	DEG10220037;		DEG10200476;	DEG10250769; DEG10250359;			DEG10240405;		DEG10190099;			DEG10080211; DEG10080175;	D	Cell cycle control, cell division, chromosome partitioning	putative ParA chromosome partitioning protein
BF638R_0741	surE	2	DEG10290292; DEG10220025;	DEG10220025;												R	General function prediction only	putative stationary-phase survival acid phosphatase
BF638R_0742	lpxB	14	DEG10120311; DEG10290162; DEG10320044; DEG10230275; DEG10160045; DEG10240246; DEG10130270;DEG10150103; DEG10180049; DEG10030437; DEG10330046; DEG10220024; DEG10200250; DEG10190040;	DEG10220024;	DEG10230275;	DEG10200250;		DEG10160045;		DEG10240246;		DEG10190040;	DEG10150103;			M	Cell wall/membrane/envelope biogenesis	putative lipid-A-disaccharide synthase
BF638R_0744	cdsA	25	DEG10290155; DEG10270517; DEG10130199; DEG10120046; DEG10010132; DEG10110019; DEG10320039;DEG10150098; DEG10190034; DEG10200258; DEG10250558; DEG10020133; DEG10240239; DEG10330040;DEG10170160; DEG10030445; DEG10100456; DEG10210194; DEG10220006; DEG10230276; DEG10280064;DEG10160039; DEG10140177; DEG10310180; DEG10180045;	DEG10220006;	DEG10230276;	DEG10200258;	DEG10250558;	DEG10160039;	DEG10170160;	DEG10240239;	DEG10010132;	DEG10190034;	DEG10150098;			I	Lipid transport and metabolism	putative phosphatidate cytidylyltransferase
BF638R_0745	ftsH	20	DEG10250396; DEG10240299; DEG10190184; DEG10230277; DEG10060369; DEG10120163; DEG10080192;DEG10130342; DEG10160226; DEG10280402; DEG10110173; DEG10220007; DEG10140307; DEG10250704;DEG10330229; DEG10200390; DEG10290109; DEG10100569; DEG10030130; DEG10020038;	DEG10220007;	DEG10230277;	DEG10200390;	DEG10250704; DEG10250396; DEG10250482;	DEG10160226;		DEG10240299;		DEG10190184;			DEG10080192;	O	Posttranslational modification, protein turnover, chaperones	putative transmembrane AAA-metalloprotease FtsH
BF638R_0746		1	DEG10080280;												DEG10080280;	S	Function unknown	conserved hypothetical protein
BF638R_0755																		conserved hypothetical protein
BF638R_0759																		possible oxidoreductase
BF638R_0773																		conserved hypothetical protein
BF638R_0774																		putative transmembrane protein
BF638R_0809																		hypothetical protein
BF638R_0811																		conserved hypothetical protein
BF638R_0854		27	DEG10160166; DEG10050524; DEG10230281; DEG10220460; DEG10100424; DEG10010170; DEG10320057;DEG10330169; DEG10110031; DEG10190052; DEG10020164; DEG10130437; DEG10290144; DEG10120207;DEG10030185; DEG10270463; DEG10150062; DEG10280198; DEG10240365; DEG10250489; DEG10180080;DEG10140193; DEG10270486; DEG10050368; DEG10250522; DEG10200302; DEG10020094;	DEG10220460;	DEG10230281;	DEG10200450; DEG10200302;	DEG10250489; DEG10250522;	DEG10160166; DEG10160204;	DEG10170174;	DEG10240134; DEG10240365;	DEG10010170;	DEG10190052;	DEG10150062;			H	Coenzyme transport and metabolism	putative 1-deoxy-D-xylulose 5-phosphate synthase
BF638R_0885	lpxA	26	DEG10120312; DEG10290159; DEG10080030; DEG10220445; DEG10030438; DEG10220443; DEG10190039;DEG10190037; DEG10160044; DEG10050331; DEG10160042; DEG10200252; DEG10330045; DEG10130202;DEG10330043; DEG10200254; DEG10290161; DEG10150102; DEG10030440; DEG10080273; DEG10240245;DEG10320043; DEG10320041; DEG10240243; DEG10180048; DEG10110021;	DEG10220445; DEG10220443;		DEG10200252; DEG10200254;		DEG10160044; DEG10160042;		DEG10240245; DEG10240243;		DEG10190037; DEG10190039;	DEG10150102;		DEG10080273; DEG10080030;	M	Cell wall/membrane/envelope biogenesis	putative acyl-[acyl-carrier-protein]--UDP-N-acetylglucosamine O-acyltransferase
BF638R_0886	lpxC	28	DEG10120313; DEG10030474; DEG10220444; DEG10170294; DEG10030439; DEG10200290; DEG10160022;DEG10190038; DEG10190019; DEG10080179; DEG10160043; DEG10280068; DEG10200253; DEG10330044;DEG10130203; DEG10290160; DEG10290359; DEG10330023; DEG10050386; DEG10240116; DEG10150101;DEG10120033; DEG10240244; DEG10320042; DEG10210178; DEG10320023; DEG10180047; DEG10070023;	DEG10220444;		DEG10200253; DEG10200290;		DEG10160022; DEG10160043;	DEG10170294;	DEG10240244; DEG10240116;		DEG10190019; DEG10190038;	DEG10150101;	DEG10070023;	DEG10080179;	M	Lipid transport and metabolism	UDP-3-O-[3-hydroxymyristoyl] N-acetylglucosamine deacetylase
BF638R_0887	lpxD	27	DEG10120312; DEG10120314; DEG10290159; DEG10080030; DEG10220445; DEG10030438; DEG10220443;DEG10190039; DEG10190037; DEG10160044; DEG10050331; DEG10160042; DEG10330045; DEG10130202;DEG10330043; DEG10200254; DEG10290161; DEG10150102; DEG10030440; DEG10080273; DEG10240245;DEG10320043; DEG10320041; DEG10240243; DEG10180048; DEG10110021; DEG10010093;	DEG10220445; DEG10220443;		DEG10200252; DEG10200254;		DEG10160044; DEG10160270; DEG10160042;		DEG10240245; DEG10240243;	DEG10010093;	DEG10190037; DEG10190261; DEG10190039;	DEG10150102;		DEG10080273; DEG10080030;	M	Cell wall/membrane/envelope biogenesis	putative UDP-3-O-[3-hydroxymyristoyl] glucosamine N-acyltransferase
BF638R_0890	prfA	42	DEG10160089; DEG10230286; DEG10210114; DEG10010242; DEG10100500; DEG10050564; DEG10220446;DEG10060216; DEG10250614; DEG10130286; DEG10200238; DEG10220263; DEG10320232; DEG10120035;DEG10330201; DEG10070056; DEG10140028; DEG10170071; DEG10170297; DEG10020065; DEG10150279;DEG10100198; DEG10270559; DEG10120325; DEG10110165; DEG10160198; DEG10020235; DEG10010255;DEG10270231; DEG10070038; DEG10030423; …	DEG10220446; DEG10220263;	DEG10230286; DEG10230217;	DEG10200114; DEG10200238;	DEG10250236; DEG10250614;	DEG10160089; DEG10160198;	DEG10170071; DEG10170297;	DEG10240308;	DEG10010242; DEG10010255;	DEG10190105;	DEG10150279;	DEG10070056; DEG10070038;		J	Translation, ribosomal structure and biogenesis	putative peptide chain release factor 1
BF638R_0891	purM	5	DEG10280007; DEG10130323; DEG10220447; DEG10250155; DEG10270150;	DEG10220447;			DEG10250155;									F	Nucleotide transport and metabolism	possible phosphoribosylformylglycinamidine cyclo-ligase
BF638R_0892																		conserved hypothetical protein
BF638R_0937	refC	3	DEG10270003; DEG10020002; DEG10110201;													L	Replication, recombination and repair	putative DNA replication and repair protein
BF638R_0938																R	General function prediction only	conserved hypothetical protein
BF638R_0945		22	DEG10210197; DEG10230289; DEG10100232; DEG10270261; DEG10050001; DEG10280266; DEG10220016;DEG10320124; DEG10170077; DEG10160091; DEG10130309; DEG10060242; DEG10020194; DEG10250274;DEG10180303; DEG10190123; DEG10130176; DEG10140018; DEG10310185; DEG10330093; DEG10020070;DEG10070229;	DEG10220016;	DEG10230289;		DEG10250274;	DEG10160091;	DEG10170077;			DEG10190123;		DEG10070229;		G	Carbohydrate transport and metabolism	putative glyceraldehyde 3-phosphate dehydrogenase
BF638R_0984	glgA	2	DEG10220374; DEG10230293;	DEG10220374;	DEG10230293;											G	Carbohydrate transport and metabolism	putative glycogen synthase
BF638R_0985	panC	11	DEG10200312; DEG10080001; DEG10130388; DEG10230294; DEG10240070; DEG10030121; DEG10100564;DEG10250699; DEG10270632; DEG10280289; DEG10290089;		DEG10230294;	DEG10200312;	DEG10250699;			DEG10240070;					DEG10080001;	H	Coenzyme transport and metabolism	putative pantoate--beta-alanine ligase
BF638R_0989	serS	27	DEG10030229; DEG10220348; DEG10330138; DEG10100605; DEG10170006; DEG10200296; DEG10270673;DEG10250754; DEG10020005; DEG10190075; DEG10320091; DEG10240174; DEG10280108; DEG10290216;DEG10150149; DEG10230295; DEG10310039; DEG10130362; DEG10160136; DEG10060004; DEG10010006;DEG10120157; DEG10080295; DEG10180145; DEG10070134; DEG10140016; DEG10210174;	DEG10220348;	DEG10230295;	DEG10200296;	DEG10250754;	DEG10160136;	DEG10170006;	DEG10240174;	DEG10010006;	DEG10190075;	DEG10150149;	DEG10070134;	DEG10080016; DEG10080295;	J	Translation, ribosomal structure and biogenesis	putative seryl-tRNA synthetase
BF638R_0990	rpmA	20	DEG10190186; DEG10200049; DEG10160229; DEG10170236; DEG10060199; DEG10210107; DEG10220349;DEG10320251; DEG10240121; DEG10150274; DEG10290319; DEG10100392; DEG10280433; DEG10120166;DEG10140126; DEG10330232; DEG10010195; DEG10020184; DEG10030077; DEG10080051;	DEG10220349;		DEG10200049;		DEG10160229;	DEG10170236;	DEG10240121;	DEG10010195;	DEG10190186;	DEG10150274;		DEG10080051;	J	Translation, ribosomal structure and biogenesis	putative 50S ribosomal protein L27
BF638R_0991		18	DEG10220350; DEG10190187; DEG10160230; DEG10320252; DEG10130364; DEG10170238; DEG10100393;DEG10240120; DEG10060197; DEG10280432; DEG10200050; DEG10330233; DEG10120165; DEG10010196;DEG10020185; DEG10030076; DEG10290320; DEG10140127;	DEG10220350;		DEG10200050;		DEG10160230;	DEG10170238;	DEG10240120;	DEG10010196;	DEG10190187;				J	Translation, ribosomal structure and biogenesis	putative 50S ribosomal protein L21
BF638R_0992																		conserved hypothetical protein
BF638R_1000	kdsA	11	DEG10200178; DEG10130246; DEG10160090; DEG10190107; DEG10320160; DEG10230296; DEG10220071;DEG10330092; DEG10290324; DEG10030421; DEG10240220;	DEG10220071;	DEG10230296;	DEG10200178;		DEG10160090;		DEG10240220;		DEG10190107;				M	Cell wall/membrane/envelope biogenesis	putative 2-dehydro-3-deoxyphosphooctonate aldolase
BF638R_1001		3	DEG10010085; DEG10230297; DEG10170273;		DEG10230297;				DEG10170273;		DEG10010085;					I	Lipid transport and metabolism	conserved hypothetical protein
BF638R_1013		15	DEG10270333; DEG10320089; DEG10270604; DEG10230298; DEG10200461; DEG10270494; DEG10330140;DEG10220084; DEG10130148; DEG10280400; DEG10250365; DEG10030370; DEG10190073; DEG10250533;DEG10100436;	DEG10220084;	DEG10230298;	DEG10200461;	DEG10250365; DEG10250533;					DEG10190073;				D	Cell cycle control, cell division, chromosome partitioning	putative FtsK/SpoIIIE-like protein
BF638R_1021	rpsA	23	DEG10100275; DEG10330136; DEG10130272; DEG10200437; DEG10290226; DEG10200007; DEG10180469;DEG10250339; DEG10190076; DEG10210121; DEG10030375; DEG10240184; DEG10270500; DEG10320095;DEG10310113; DEG10160134; DEG10050436; DEG10020139; DEG10050181; DEG10240084; DEG10250540;DEG10130071; DEG10290116;			DEG10200007; DEG10200437;	DEG10250540; DEG10250339;	DEG10160134;		DEG10240084; DEG10240184;		DEG10190076;				J	Translation, ribosomal structure and biogenesis	putative 30S ribosomal protein S1
BF638R_1028	valS	78	DEG10330352; DEG10290306; DEG10180599; DEG10200472; DEG10240062; DEG10170025; DEG10150075;DEG10310102; DEG10250186; DEG10060273; DEG10010010; DEG10140025; DEG10210040; DEG10020031;DEG10050502; DEG10020186; DEG10160347; DEG10160003; DEG10120108; DEG10230300; DEG10330151;DEG10130395; DEG10320072; DEG10220171; DEG10220095; DEG10310141; DEG10130006; DEG10280125;DEG10150271; DEG10240137; DEG10270288; …	DEG10220095; DEG10220258; DEG10220171;	DEG10230038; DEG10230180; DEG10230300;	DEG10200161; DEG10200472; DEG10200097;	DEG10250012; DEG10250479; DEG10250186; DEG10250305;	DEG10160347; DEG10160003; DEG10160148;	DEG10170264; DEG10170025; DEG10170240; DEG10170133;	DEG10240137; DEG10240062;	DEG10010010; DEG10010218; DEG10010199; DEG10010110;	DEG10190293; DEG10190066;	DEG10150271; DEG10150075;	DEG10070203;	DEG10080214;	J	Translation, ribosomal structure and biogenesis	putative valyl-tRNA synthetase
BF638R_1030																L	Replication, recombination and repair	conserved hypothetical protein (pseudogene)
BF638R_1053		5	DEG10200268; DEG10220316; DEG10150029; DEG10230303; DEG10240021;	DEG10220316;	DEG10230303;	DEG10200268;				DEG10240021;			DEG10150029;			K	Transcription	putative regulatory protein
BF638R_1054		1	DEG10220315;	DEG10220315;														putative outer membrane protein
BF638R_1055		1	DEG10220314;	DEG10220314;														conserved hypothetical exported protein
BF638R_1061		1	DEG10220455;	DEG10220455;														conserved hypothetical protein
BF638R_1062		7	DEG10290315; DEG10240045; DEG10030080; DEG10130370; DEG10200214; DEG10280045; DEG10220454;	DEG10220454;		DEG10200214;				DEG10240045;						H	Coenzyme transport and metabolism	putative 4-hydroxythreonine-4-phosphate dehydrogenase
BF638R_1063		4	DEG10030266; DEG10220041; DEG10230304; DEG10280038;	DEG10220041;	DEG10230304;											K	Transcription	putative sigma-54 dependent transcriptional regulator
BF638R_1064		2	DEG10220040; DEG10230305;	DEG10220040;	DEG10230305;													conserved hypothetical protein
BF638R_1102		7	DEG10140209; DEG10220168; DEG10060370; DEG10270636; DEG10010017; DEG10070003; DEG10250705;	DEG10220168;			DEG10250705;				DEG10010017;			DEG10070003;		F	Nucleotide transport and metabolism	putative hypoxanthine guanine phosphoribosyltransferase
BF638R_1103		21	DEG10220167; DEG10170313; DEG10020257; DEG10320059; DEG10140221; DEG10010056; DEG10290187;DEG10030207; DEG10130162; DEG10310077; DEG10210026; DEG10190055; DEG10110036; DEG10060142;DEG10200155; DEG10180089; DEG10120257; DEG10160162; DEG10070123; DEG10330165; DEG10240056;	DEG10220167;		DEG10200155;		DEG10160162;	DEG10170313;	DEG10240056;	DEG10010056;	DEG10190055;		DEG10070123;		F	Nucleotide transport and metabolism	putative adenylate kinase
BF638R_1126																		conserved hypothetical protein
BF638R_1160																		putative transposase
BF638R_1172																		hypothetical protein
BF638R_1178																		putative excisionase
BF638R_1200		9	DEG10220352; DEG10250389; DEG10240264; DEG10230006; DEG10200077; DEG10050314; DEG10250296;DEG10270362; DEG10270279;	DEG10220225; DEG10220352;	DEG10230006;	DEG10200077;	DEG10250296; DEG10250389;			DEG10240264;						M	Cell wall/membrane/envelope biogenesis	putative transmembrane glycosyltransferase
BF638R_1201		1	DEG10220351;	DEG10220351;														putative transmembrane protein
BF638R_1204	crcB	2	DEG10180107; DEG10290215;													D	Cell cycle control, cell division, chromosome partitioning	putative transmembrane camphor resistance and chromosome condensation CrcB homologue
BF638R_1210	pth	25	DEG10240028; DEG10130358; DEG10120234; DEG10150283; DEG10060065; DEG10170029; DEG10050135;DEG10010014; DEG10280188; DEG10080301; DEG10140309; DEG10210003; DEG10290108; DEG10310030;DEG10100153; DEG10250188; DEG10270186; DEG10230315; DEG10180202; DEG10320166; DEG10220046;DEG10190100; DEG10020035; DEG10070002; DEG10200078;	DEG10220046;	DEG10230315;	DEG10200078;	DEG10250188;		DEG10170029;	DEG10240028;	DEG10010014;	DEG10190100;	DEG10150283;	DEG10070002;	DEG10080301;	J	Translation, ribosomal structure and biogenesis	putative peptidyl-tRNA hydrolase
BF638R_1211		6	DEG10120235; DEG10180349; DEG10170028; DEG10250189; DEG10220047; DEG10050591;	DEG10220047;			DEG10250189;		DEG10170028;							J	Translation, ribosomal structure and biogenesis	putative ribosomal L25p family stress protein
BF638R_1213	nusB	3	DEG10200169; DEG10220178; DEG10100407;	DEG10220178;		DEG10200169;										K	Transcription	putative N utilization substance protein
BF638R_1214		9	DEG10160173; DEG10240151; DEG10080314; DEG10120247; DEG10310148; DEG10330176; DEG10280195;DEG10220304; DEG10200293;	DEG10220304;		DEG10200293;		DEG10160173;		DEG10240151;					DEG10080314;	U	Intracellular trafficking, secretion, and vesicular transport	conserved hypothetical protein with preprotein translocase motif
BF638R_1215		1	DEG10220305;	DEG10220305;														conserved hypothetical protein
BF638R_1216		14	DEG10240118; DEG10270314; DEG10100276; DEG10290066; DEG10150266; DEG10030488; DEG10010210;DEG10170251; DEG10250340; DEG10130055; DEG10070053; DEG10220306; DEG10080143; DEG10230316;	DEG10220306;	DEG10230316;		DEG10250340;		DEG10170251;	DEG10240118;	DEG10010210;		DEG10150266;	DEG10070053;	DEG10080143;	H	Coenzyme transport and metabolism	putative dephospho-CoA kinase
BF638R_1268																		hypothetical protein
BF638R_1301																		hypothetical protein
BF638R_1309		1	DEG10230090;		DEG10230090;											E	Amino acid transport and metabolism	putative transmembrane protein
BF638R_1310																		conserved hypothetical protein
BF638R_1311	rmlD	4	DEG10250649; DEG10220104; DEG10230103; DEG10270585;	DEG10220104;	DEG10230103;		DEG10250649; DEG10250680;									M	Cell wall/membrane/envelope biogenesis	putative dTDP-dehydrorhamnose reductase
BF638R_1336		9	DEG10160051; DEG10230320; DEG10230118; DEG10030497; DEG10230059; DEG10190152; DEG10220200;DEG10330052; DEG10300023;	DEG10220200;	DEG10230059; DEG10230320; DEG10230118;			DEG10160051;				DEG10190152;	DEG10150160;			K	Transcription	putative RNA polymerase ECF-type sigma factor
BF638R_1340																		hypothetical protein
BF638R_1344																R	General function prediction only	putative anti-restriction protein
BF638R_1345																		conserve hypothetical protein
BF638R_1355																		conserved hypothetical protein found in conjugate transposon
BF638R_1360	traH																	conserved protein found in conjugate transposon
BF638R_1364	traF																	conserved protein found in conjugate transposon
BF638R_1365	traE																	conserved protein found in conjugate transposon
BF638R_1369																		hypothetical protein
BF638R_1370																		conserved hypothetical protein
BF638R_1381																		conserved hypothetical protein
BF638R_1411		20	DEG10050078; DEG10220066; DEG10170225; DEG10140213; DEG10320121; DEG10330111; DEG10150145;DEG10030233; DEG10130171; DEG10170224; DEG10240148; DEG10180190; DEG10250594; DEG10200115;DEG10160109; DEG10210215; DEG10020179; DEG10060237; DEG10290250; DEG10010190;	DEG10220066;		DEG10200115;	DEG10250594;	DEG10160109;	DEG10170224; DEG10170225;	DEG10240148;	DEG10010190;		DEG10150145;			J	Translation, ribosomal structure and biogenesis	putative tRNA (5-methylaminomethyl-2-thiouridylate)-methyltransferase
BF638R_1420		23	DEG10130378; DEG10030433; DEG10010016; DEG10160048; DEG10140308; DEG10230081; DEG10210005;DEG10310193; DEG10330049; DEG10180053; DEG10060066; DEG10290165; DEG10170031; DEG10150106;DEG10100571; DEG10250706; DEG10120282; DEG10320047; DEG10190043; DEG10220438; DEG10240224;DEG10020037; DEG10030284;	DEG10220438;	DEG10230081;		DEG10250706;	DEG10160048;	DEG10170031;	DEG10240224;	DEG10010016;	DEG10190043;	DEG10150106;			D	Cell cycle control, cell division, chromosome partitioning	putative ATP-binding PP-loop protein
BF638R_1508																		conserved hypothetical protein
BF638R_1521																		conserved hypothetical protein
BF638R_1533																K	Transcription	putative helix-turn-helix releated protein
BF638R_1536																		conserved hypothetical protein
BF638R_1543																		hypothetical protein
BF638R_1570		6	DEG10140195; DEG10220068; DEG10110045; DEG10060118; DEG10180408; DEG10110108;	DEG10220068;												R	General function prediction only	putative transmembrane CorC/HlyC family transporter associated protein
BF638R_1571		2	DEG10220069; DEG10230078;	DEG10220069;	DEG10230078;											H	Coenzyme transport and metabolism	conserved hypothetical protein
BF638R_1583																		conserved hypothetical protein
BF638R_1601		12	DEG10050159; DEG10130113; DEG10250056; DEG10230020; DEG10250322; DEG10270302; DEG10270058;DEG10100035; DEG10100259; DEG10280385; DEG10270620; DEG10250687;		DEG10230020;		DEG10250322; DEG10250687; DEG10250056;									E	Amino acid transport and metabolism	putative aspartate aminotransferase
BF638R_1603		25	DEG10290199; DEG10230169; DEG10030367; DEG10120129; DEG10330113; DEG10330115; DEG10050561;DEG10220224; DEG10030365; DEG10320117; DEG10190093; DEG10240218; DEG10320119; DEG10230076;DEG10180186; DEG10150124; DEG10160111; DEG10150122; DEG10050556; DEG10130325; DEG10160113;DEG10190095; DEG10220279; DEG10180184; DEG10200266;	DEG10220224; DEG10220279;	DEG10230076; DEG10230169;	DEG10200266;		DEG10160113; DEG10160111;		DEG10240218;		DEG10190093; DEG10190095;	DEG10150124; DEG10150122;			M	Cell wall/membrane/envelope biogenesis	putative transmembrane permease
BF638R_1615	bioD	4	DEG10290254; DEG10050558; DEG10280147; DEG10130136;													H	Coenzyme transport and metabolism	putative dethiobiotin synthetase
BF638R_1630																		hypothetical protein
BF638R_1640																		conserved hypothetical protein
BF638R_1643																		conserved hypothetical protein
BF638R_1654		2	DEG10220342; DEG10230011;	DEG10220342;	DEG10230011;													conserved hypothetical exported protein
BF638R_1655		1	DEG10080097;												DEG10080097;	C	Energy production and conversion	putative 2-oxoglutarate synthase subunit
BF638R_1656		4	DEG10080096; DEG10310068; DEG10270450; DEG10250480;				DEG10250480;								DEG10080096;	C	Energy production and conversion	putative 2-oxoglutarate synthase subunit
BF638R_1657																		hypothetical protein
BF638R_1658		3	DEG10080095; DEG10250481; DEG10270451;				DEG10250481;								DEG10080095;	C	Energy production and conversion	putative 2-oxoglutarate oxidoreductase
BF638R_1659		3	DEG10310067; DEG10030216; DEG10050611;													R	General function prediction only	putative ferredoxin
BF638R_1694	ruvX	13	DEG10170221; DEG10320239; DEG10190172; DEG10210209; DEG10180442; DEG10160206; DEG10290285;DEG10150014; DEG10120198; DEG10330209; DEG10140211; DEG10100414; DEG10240164;					DEG10160206;	DEG10170221;	DEG10240164;		DEG10190172;	DEG10150014;			L	Replication, recombination and repair	putative Holliday junction resolvase
BF638R_1698		40	DEG10030594; DEG10130123; DEG10060308; DEG10120270; DEG10220196; DEG10010134; DEG10100421;DEG10080016; DEG10160049; DEG10130387; DEG10250516; DEG10210142; DEG10110078; DEG10050493;DEG10170161; DEG10180054; DEG10030179; DEG10170248; DEG10290210; DEG10270508; DEG10160093;DEG10200074; DEG10230015; DEG10140296; DEG10210193; DEG10100451; DEG10020192; DEG10190121;DEG10050246; DEG10320048; DEG10250551; …	DEG10220196; DEG10220203;	DEG10230015;	DEG10200267; DEG10200074;	DEG10250551; DEG10250516;	DEG10160049; DEG10160093;	DEG10170161; DEG10170248;	DEG10240124;	DEG10010006; DEG10010134;	DEG10190121; DEG10190044;	DEG10150236;	DEG10070202; DEG10070124;	DEG10080016;	J	Translation, ribosomal structure and biogenesis	putative threonyl-tRNA synthetase
BF638R_1699	infC	24	DEG10030595; DEG10100277; DEG10060164; DEG10010207; DEG10220197; DEG10080017; DEG10170246;DEG10200124; DEG10130386; DEG10070155; DEG10280284; DEG10160094; DEG10290211; DEG10230016;DEG10050473; DEG10120269; DEG10020191; DEG10190120; DEG10140092; DEG10210135; DEG10330096;DEG10180288; DEG10250342; DEG10320128;	DEG10220197;	DEG10230016;	DEG10200124;	DEG10250342;	DEG10160094;	DEG10170246;		DEG10010207;	DEG10190120;		DEG10070155;	DEG10080017;	J	Translation, ribosomal structure and biogenesis	putative translation initiation factor IF-3
BF638R_1700	rpmI	18	DEG10290212; DEG10220198; DEG10140093; DEG10060165; DEG10030596; DEG10010206; DEG10130385;DEG10150138; DEG10160095; DEG10080018; DEG10050474; DEG10330097; DEG10170245; DEG10280243;DEG10320129; DEG10020190; DEG10120268; DEG10310025;	DEG10220198;				DEG10160095;	DEG10170245;		DEG10010206;		DEG10150138;		DEG10080018;	J	Translation, ribosomal structure and biogenesis	putative 50S ribosomal protein L35
BF638R_1701	rplT	21	DEG10160096; DEG10290213; DEG10030597; DEG10220199; DEG10140094; DEG10190119; DEG10060166;DEG10010205; DEG10130384; DEG10120267; DEG10080019; DEG10050475; DEG10170244; DEG10150139;DEG10320130; DEG10200122; DEG10020189; DEG10250343; DEG10180287; DEG10330098; DEG10210134;	DEG10220199;		DEG10200122;	DEG10250343;	DEG10160096;	DEG10170244;		DEG10010205;	DEG10190119;	DEG10150139;		DEG10080019;	J	Translation, ribosomal structure and biogenesis	putative 50S ribosomal protein L20
BF638R_1742	grpE	18	DEG10170215; DEG10270063; DEG10240156; DEG10080014; DEG10030175; DEG10310100; DEG10160184;DEG10320218; DEG10250061; DEG10130499; DEG10150290; DEG10330186; DEG10290143; DEG10190159;DEG10110152; DEG10180409; DEG10280145; DEG10100039;				DEG10250061;	DEG10160184;	DEG10170215;	DEG10240156;		DEG10190159;	DEG10150290;		DEG10080014;	O	Posttranslational modification, protein turnover, chaperones	putative GrpE protein (HSP70 cofactor)
BF638R_1766																		hypothetical protein
BF638R_1768																		conserved hypothetical protein
BF638R_1784																		conserved hypothetical protein
BF638R_1796		100	DEG10030734; DEG10100216; DEG10100215; DEG10330114; DEG10330295; DEG10180114; DEG10050394;DEG10020083; DEG10050540; DEG10220139; DEG10270222; DEG10250335; DEG10150123; DEG10180246;DEG10300009; DEG10050262; DEG10180475; DEG10050060; DEG10320118; DEG10030320; DEG10330135;DEG10290200; DEG10060049; DEG10270247; DEG10250613; DEG10270176; DEG10200045; DEG10320297;DEG10110057; DEG10070110; DEG10250180; …	DEG10220139; DEG10220079; DEG10220009; DEG10220073;	DEG10230251; DEG10230193; DEG10230224;	DEG10200318; DEG10200265; DEG10200440; DEG10200045;	DEG10250180; DEG10250253; DEG10250225; DEG10250254; DEG10250487; DEG10250546; DEG10250334;DEG10250335; DEG10250613; DEG10250467; DEG10250284;	DEG10160235; DEG10160157; DEG10160112; DEG10160133; DEG10160291; DEG10160138;	DEG10170283; DEG10170084;	DEG10240077; DEG10240281; DEG10240034;	DEG10010236;	DEG10190239; DEG10190072; DEG10190077; DEG10190094;	DEG10150163; DEG10150218; DEG10150305; DEG10150164; DEG10150123;	DEG10070090; DEG10070103; DEG10070144; DEG10070110;	DEG10080054; DEG10080125; DEG10080223;	H	Coenzyme transport and metabolism	putative iron transport related ATP-binding protein
BF638R_1798																		conserved hypothetical protein
BF638R_1800																		conserved hypothetical protein
BF638R_1813																		conserved hypothetical protein
BF638R_1815		2	DEG10230013; DEG10230181;		DEG10230013; DEG10230181; DEG10230026;											L	Replication, recombination and repair	putative phage integrase
BF638R_1900																		conserved hypothetical protein
BF638R_1901																		conserved hypothetical protein
BF638R_1923																		hypothetical protein
BF638R_1943																		hypothetical protein
BF638R_1944																		putative TonB-related protein
BF638R_1947		13	DEG10070159; DEG10170026; DEG10130492; DEG10250601; DEG10280393; DEG10170037; DEG10150073;DEG10070055; DEG10270550; DEG10020033; DEG10010093; DEG10210149; DEG10110123;				DEG10250601;		DEG10170037; DEG10170026;		DEG10010093;		DEG10150073;	DEG10070159; DEG10070055;		R	General function prediction only	putative sugar O-acetyltransferase
BF638R_1949																		hypothetical protein
BF638R_1998																R	General function prediction only	putative tautomerase
BF638R_2010																		putative transmembrane protein
BF638R_2011																		putative transmembrane protein
BF638R_2028																K	Transcription	putative transcriptional regulator
BF638R_2034																		conserved hypothetical protein
BF638R_2060																		conserved hypothetical protein
BF638R_2075																		hypothetical protein
BF638R_2086																		conserved hypothetical protein
BF638R_2089																D	Cell cycle control, cell division, chromosome partitioning	conserved hypothetical protein
BF638R_2090																		hypothetical protein
BF638R_2092																		putative exported transmembrane protein
BF638R_2094																		conserved transmembrane protein
BF638R_2100																		putative exported transmembrane protein
BF638R_2101																		putative transmembrane protein
BF638R_2104																		Conserved hypothetical protein
BF638R_2106																		conserved hypothetical protein
BF638R_2107																		conserved hypothetical protein
BF638R_2109																		conserved hypothetical protein
BF638R_2113																R	General function prediction only	conserved hypothetical protein
BF638R_2127																		hypothetical protein
BF638R_2128																		putative transmembrane protein
BF638R_2156																P	Inorganic ion transport and metabolism	possible exported heavy-metal binding protein
BF638R_2160																		Conserved hypothetical protein
BF638R_2167																		putative transmembrane protein
BF638R_2172		23	DEG10130434; DEG10060274; DEG10150332; DEG10120239; DEG10160268; DEG10050404; DEG10140082;DEG10220346; DEG10200105; DEG10180560; DEG10320321; DEG10170242; DEG10310079; DEG10190269;DEG10240311; DEG10080319; DEG10010200; DEG10070082; DEG10330272; DEG10210111; DEG10290387;DEG10280396; DEG10030014;	DEG10220346;		DEG10200105;		DEG10160268;	DEG10170242;	DEG10240311;	DEG10010200;	DEG10190269;	DEG10150332;	DEG10070082;	DEG10080319;	R	General function prediction only	putative GTP-binding cell division protein
BF638R_2185		3	DEG10100474; DEG10270532; DEG10250576;				DEG10250576;											putative Aldo/kedo reductase pseudogene
BF638R_2191																R	General function prediction only	putative amidohydrolase
BF638R_2195																C	Energy production and conversion	conserved hypothetical protein
BF638R_2197		1	DEG10010093;								DEG10010093;					R	General function prediction only	putative acetyltransferase
BF638R_2200		46	DEG10330119; DEG10100217; DEG10050637; DEG10190110; DEG10150130; DEG10120274; DEG10230004;DEG10120252; DEG10160104; DEG10110097; DEG10210181; DEG10010118; DEG10320154; DEG10270613;DEG10020120; DEG10050073; DEG10120298; DEG10030391; DEG10280021; DEG10320113; DEG10200210;DEG10110073; DEG10230056; DEG10170144; DEG10100300; DEG10280498; DEG10120206; DEG10290259;DEG10100554; DEG10330106; DEG10270276; …	DEG10220452; DEG10220274;	DEG10230056; DEG10230004; DEG10230239;	DEG10200210;	DEG10250292;	DEG10160104; DEG10160117;	DEG10170144;	DEG10240200; DEG10240226;	DEG10010118;	DEG10190110; DEG10190089;	DEG10150130;	DEG10070020;		I	Lipid transport and metabolism	putative 2,5-dichloro-2,5-cyclohexadiene-1,4-diol dehydrogenase
BF638R_2208																		hypothetical protein
BF638R_2249		1	DEG10080198;												DEG10080198;	L	Replication, recombination and repair	conserved hypothetical protein
BF638R_2250		9	DEG10270109; DEG10290379; DEG10010080; DEG10080294; DEG10050476; DEG10020219; DEG10170278;DEG10080316; DEG10050427;				DEG10250172;	DEG10160254;	DEG10170278;		DEG10010080;				DEG10080316; DEG10080294;	L	Replication, recombination and repair	putative helicase
BF638R_2251		1	DEG10230256;		DEG10230256;											G	Carbohydrate transport and metabolism	putative hydrolase exported protein
BF638R_2263		1	DEG10230030;		DEG10230030;											T	Signal transduction mechanisms	putative regulatory protein
BF638R_2271		100	DEG10030734; DEG10130213; DEG10330114; DEG10330295; DEG10180114; DEG10100446; DEG10020083;DEG10050540; DEG10050542; DEG10220139; DEG10270222; DEG10250225; DEG10080054; DEG10130324;DEG10120209; DEG10150123; DEG10180246; DEG10280312; DEG10050262; DEG10180475; DEG10050394;DEG10050060; DEG10320118; DEG10030320; DEG10290200; DEG10060049; DEG10250613; DEG10270176;DEG10050426; DEG10320297; DEG10070110; …	DEG10220062; DEG10220139; DEG10220079; DEG10220009; DEG10220073;	DEG10230197; DEG10230251; DEG10230193; DEG10230224;	DEG10200318; DEG10200045; DEG10200234; DEG10200440; DEG10200265;	DEG10250180; DEG10250253; DEG10250225; DEG10250254; DEG10250487; DEG10250732; DEG10250546;DEG10250334; DEG10250335; DEG10250613; DEG10250467; DEG10250284;	DEG10160235; DEG10160157; DEG10160112; DEG10160133; DEG10160291; DEG10160138;	DEG10170283; DEG10170084; DEG10170059;	DEG10240077; DEG10240281; DEG10240034;	DEG10010236; DEG10010246;	DEG10190239; DEG10190072; DEG10190077; DEG10190094;	DEG10150163; DEG10150218; DEG10150305; DEG10150164; DEG10150123;	DEG10070090; DEG10070103; DEG10070144; DEG10070110;	DEG10080223; DEG10080125; DEG10080054;	V	Defense mechanisms	putative ABC transport system, ATP-binding protein
BF638R_2278	panB	10	DEG10280347; DEG10130389; DEG10240159; DEG10100354; DEG10080185; DEG10230031; DEG10200202;DEG10270402; DEG10250441; DEG10030122;		DEG10230031;	DEG10200202;	DEG10250441;			DEG10240159;					DEG10080185;	H	Coenzyme transport and metabolism	3-methyl-2-oxobutanoate hydroxymethyltransferase
BF638R_2310		38	DEG10100160; DEG10170009; DEG10240004; DEG10200470; DEG10080191; DEG10300014; DEG10300012;DEG10010263; DEG10280376; DEG10030155; DEG10280325; DEG10300096; DEG10250167; DEG10250148;DEG10270578; DEG10280043; DEG10210141; DEG10200371; DEG10130462; DEG10200335; DEG10100273;DEG10230052; DEG10050626; DEG10230116; DEG10250641; DEG10150219; DEG10310158; DEG10270162;DEG10300100; DEG10050243; DEG10200130; …		DEG10230116; DEG10230052;	DEG10200335; DEG10200364; DEG10200371; DEG10200130; DEG10200470;	DEG10250641; DEG10250167; DEG10250148;		DEG10170009;	DEG10240004;	DEG10010263;		DEG10150219;	DEG10070064;	DEG10080191;	K	Transcription	putative two component system response regulator
BF638R_2334		15	DEG10330132; DEG10050026; DEG10030360; DEG10320099; DEG10200365; DEG10130275; DEG10150127;DEG10230033; DEG10110058; DEG10290239; DEG10190079; DEG10220376; DEG10180150; DEG10240057;DEG10160130;	DEG10220376;	DEG10230033;	DEG10200365;		DEG10160130;		DEG10240057;		DEG10190079;	DEG10150127;			M	Cell wall/membrane/envelope biogenesis	putative lipopolysaccharide biosynthesis
BF638R_2335		1	DEG10230037;		DEG10230037;											L	Replication, recombination and repair	conserved hypothetical protein
BF638R_2336		8	DEG10170188; DEG10220170; DEG10080098; DEG10250014; DEG10230032; DEG10310062; DEG10050303;DEG10050632;	DEG10220116; DEG10220170;	DEG10230032;		DEG10250014;		DEG10170188;						DEG10080098;	M	Cell wall/membrane/envelope biogenesis	putative penicillin-binding peptidoglycan biosynthesis-related exported protein
BF638R_2340		23	DEG10120236; DEG10240029; DEG10060045; DEG10160085; DEG10170027; DEG10250190; DEG10130356;DEG10010013; DEG10220013; DEG10330087; DEG10210006; DEG10290330; DEG10100154; DEG10230034;DEG10050578; DEG10270187; DEG10180204; DEG10080122; DEG10190101; DEG10020034; DEG10320165;DEG10200079; DEG10140039;	DEG10220013;	DEG10230034;	DEG10200079;	DEG10250190;	DEG10160085;	DEG10170027;	DEG10240029;	DEG10010013;	DEG10190101;			DEG10080122;	E	Amino acid transport and metabolism	ribose-phosphate pyrophosphokinase
BF638R_2379	ileS	63	DEG10330352; DEG10290306; DEG10180599; DEG10240062; DEG10170264; DEG10220095; DEG10310102;DEG10060273; DEG10010199; DEG10010010; DEG10210040; DEG10050502; DEG10010110; DEG10020186;DEG10160003; DEG10310141; DEG10230300; DEG10280301; DEG10150075; DEG10120108; DEG10130006;DEG10170025; DEG10280125; DEG10270449; DEG10270288; DEG10200161; DEG10170240; DEG10020031;DEG10140025; DEG10210162; DEG10250479; …	DEG10220095; DEG10220258; DEG10220171;	DEG10230038; DEG10230180; DEG10230300;	DEG10200161; DEG10200472; DEG10200097;	DEG10250479; DEG10250305;	DEG10160347; DEG10160003; DEG10160148;	DEG10170264; DEG10170025; DEG10170240; DEG10170133;	DEG10240062;	DEG10010010; DEG10010218; DEG10010199; DEG10010110;	DEG10190293; DEG10190066;	DEG10150271; DEG10150075;	DEG10070203;	DEG10080214;	J	Translation, ribosomal structure and biogenesis	isoleucyl-tRNA synthetase
BF638R_2380		1	DEG10220094;	DEG10220094;												T	Signal transduction mechanisms	putative regulatory protein
BF638R_2385		1	DEG10220165;	DEG10220165;												M	Cell wall/membrane/envelope biogenesis	conserved hypothetical exported protein
BF638R_2397	rfbC2	3	DEG10100551; DEG10250681; DEG10220103;	DEG10220103;			DEG10250681;									M	Cell wall/membrane/envelope biogenesis	putative LPS biosynthesis related dTDP-4-dehydrorhamnose 3,5-epimerase
BF638R_2403		7	DEG10220299; DEG10050623; DEG10120160; DEG10120159; DEG10290139; DEG10230039; DEG10200218;	DEG10220299;	DEG10230039;	DEG10200218;										R	General function prediction only	putative membrane protein
BF638R_2404		3	DEG10050107; DEG10300064; DEG10220300;	DEG10220300;												J	Translation, ribosomal structure and biogenesis	queuine tRNA-ribosyltransferase
BF638R_2405		6	DEG10160164; DEG10140200; DEG10220133; DEG10020082; DEG10060202; DEG10330167;	DEG10220133;			DEG10250563;	DEG10160164;								O	Posttranslational modification, protein turnover, chaperones	ATP-dependent protease
BF638R_2419																O	Posttranslational modification, protein turnover, chaperones	hypothetical protein
BF638R_2422	aspS	51	DEG10230041; DEG10160082; DEG10230108; DEG10270474; DEG10160197; DEG10150090; DEG10290095;DEG10060109; DEG10060025; DEG10100563; DEG10010153; DEG10120021; DEG10330200; DEG10180315;DEG10020181; DEG10270631; DEG10110114; DEG10140304; DEG10070078; DEG10280009; DEG10320174;DEG10320231; DEG10330084; DEG10140128; DEG10240217; DEG10130100; DEG10220240; DEG10030140;DEG10250697; DEG10030238; DEG10170227; …	DEG10220240; DEG10220043; DEG10220253;	DEG10230041; DEG10230258; DEG10230108;	DEG10200246;	DEG10250503; DEG10250697;	DEG10160126; DEG10160082; DEG10160197;	DEG10170035; DEG10170227;	DEG10240217; DEG10240043;	DEG10010153; DEG10010018; DEG10010192;	DEG10190125;	DEG10150090;	DEG10070142; DEG10070078;	DEG10080027;	J	Translation, ribosomal structure and biogenesis	aspartyl-tRNA synthetase
BF638R_2424		4	DEG10130350; DEG10220038; DEG10240075; DEG10200033;	DEG10220038;	DEG10230005;	DEG10200033;				DEG10240075;						R	General function prediction only	putative hydrolase
BF638R_2429																		conserved hypothetical protein
BF638R_2438		3	DEG10230043; DEG10220213; DEG10030221;	DEG10220213;	DEG10230043;											F	Nucleotide transport and metabolism	putative AMP nucleosidase
BF638R_2439		6	DEG10170216; DEG10230044; DEG10220212; DEG10210069; DEG10140171; DEG10010185;	DEG10220212;	DEG10230044;				DEG10170216;		DEG10010185;		DEG10150067;			L	Replication, recombination and repair	conserved hypothetical protein
BF638R_2445		27	DEG10230046; DEG10030205; DEG10100488; DEG10290269; DEG10250593; DEG10200184; DEG10050398;DEG10060214; DEG10110138; DEG10140149; DEG10160066; DEG10220280; DEG10190139; DEG10240233;DEG10280518; DEG10330067; DEG10010081; DEG10120301; DEG10320193; DEG10020218; DEG10150213;DEG10180367; DEG10140148; DEG10130131; DEG10070167; DEG10210131; DEG10170277;	DEG10220280;	DEG10230046;	DEG10200184;	DEG10250593;	DEG10160066;	DEG10170277;	DEG10240233;	DEG10010081;	DEG10190139;	DEG10150213;	DEG10070167;		L	Replication, recombination and repair	putative DNA ligase
BF638R_2446	dapA2	18	DEG10180377; DEG10200132; DEG10080171; DEG10230047; DEG10330063; DEG10160062; DEG10320197;DEG10290178; DEG10220439; DEG10270496; DEG10130493; DEG10190142; DEG10250534; DEG10100437;DEG10280080; DEG10010140; DEG10050109; DEG10150232;	DEG10220439;	DEG10230047;	DEG10200132;	DEG10250534;	DEG10160062;			DEG10010140;	DEG10190142;	DEG10150232;		DEG10080171;	E	Amino acid transport and metabolism	putative dihydrodipicolinate synthase
BF638R_2453	gyrA	42	DEG10200196; DEG10290228; DEG10320187; DEG10170177; DEG10120126; DEG10060003; DEG10170005;DEG10330078; DEG10200197; DEG10270005; DEG10150117; DEG10180351; DEG10160208; DEG10190132;DEG10180449; DEG10020004; DEG10140142; DEG10330211; DEG10110131; DEG10280027; DEG10210120;DEG10210122; DEG10250004; DEG10290331; DEG10130327; DEG10140048; DEG10060172; DEG10280495;DEG10030489; DEG10150298; DEG10220082; …	DEG10220187; DEG10220082;	DEG10230048; DEG10230219;	DEG10200196; DEG10200197;	DEG10250004;	DEG10160208; DEG10160075;	DEG10170005; DEG10170177;	DEG10240181;	DEG10010004; DEG10010149;	DEG10190132;	DEG10150298; DEG10150117;			L	Replication, recombination and repair	DNA gyrase A subunit
BF638R_2468		48	DEG10230049; DEG10210115; DEG10170147; DEG10240026; DEG10330294; DEG10280268; DEG10060239;DEG10230083; DEG10110193; DEG10250568; DEG10280321; DEG10080130; DEG10020123; DEG10160183;DEG10020124; DEG10070070; DEG10240125; DEG10210140; DEG10180523; DEG10180407; DEG10320298;DEG10190240; DEG10120191; DEG10140264; DEG10130268; DEG10270524; DEG10170146; DEG10330185;DEG10320217; DEG10120343; DEG10010122; …	DEG10220042; DEG10220251;	DEG10230049; DEG10230083;	DEG10200459; DEG10200455;	DEG10250568; DEG10250567;	DEG10160290; DEG10160183;	DEG10170147; DEG10170146;	DEG10240125; DEG10240026;	DEG10010122; DEG10010123;	DEG10190240; DEG10190158;		DEG10070065; DEG10070070;	DEG10080130;	U	Intracellular trafficking, secretion, and vesicular transport	putative recognition particle-docking protein
BF638R_2470	rpmG	2	DEG10020168; DEG10310050;													J	Translation, ribosomal structure and biogenesis	50S ribosomal protein L33
BF638R_2471	rpmB	11	DEG10240064; DEG10130084; DEG10290374; DEG10150325; DEG10330285; DEG10190248; DEG10280227;DEG10160281; DEG10030026; DEG10120093; DEG10320303;					DEG10160281;		DEG10240064;		DEG10190248;	DEG10150325;			J	Translation, ribosomal structure and biogenesis	50S ribosomal protein L28
BF638R_2473		30	DEG10130190; DEG10160084; DEG10150091; DEG10120333; DEG10240366; DEG10020226; DEG10010075;DEG10190178; DEG10330086; DEG10220072; DEG10070118; DEG10030101; DEG10290120; DEG10230050;DEG10060033; DEG10170287; DEG10200015; DEG10180306; DEG10150020; DEG10320168; DEG10190124;DEG10200019; DEG10030387; DEG10160214; DEG10110106; DEG10320246; DEG10330217; DEG10140035;DEG10290242; DEG10070006;	DEG10220072;	DEG10230050;	DEG10200019; DEG10200015;		DEG10160214; DEG10160084;	DEG10170287;	DEG10240366;	DEG10010075;	DEG10190178; DEG10190124;	DEG10150020; DEG10150091;	DEG10070006; DEG10070118;		O	Posttranslational modification, protein turnover, chaperones	putative glycoprotease
BF638R_2475																S	Function unknown	putative conserved hypothetical membrane protein
BF638R_2476		33	DEG10240124; DEG10030179; DEG10010134; DEG10220203; DEG10060233; DEG10160049; DEG10130387;DEG10140065; DEG10130123; DEG10180054; DEG10170248; DEG10290274; DEG10170161; DEG10120305;DEG10270508; DEG10230053; DEG10280231; DEG10210193; DEG10100451; DEG10290210; DEG10220027;DEG10150236; DEG10020192; DEG10190121; DEG10050246; DEG10320048; DEG10250551; DEG10020134;DEG10190044; DEG10180289; DEG10200267; …	DEG10220027; DEG10220203;	DEG10230220; DEG10230053;	DEG10200267;	DEG10250551;	DEG10160049; DEG10160093;	DEG10170161; DEG10170248;	DEG10240124;	DEG10010134;	DEG10190121; DEG10190044;	DEG10150236;	DEG10070124;		J	Translation, ribosomal structure and biogenesis	prolyl-tRNA synthetase
BF638R_2487																		putative transmembrane protein
BF638R_2508																S	Function unknown	putative conserved membrane protein
BF638R_2531																		conserved hypothetical protein
BF638R_2535																		conserved hypothetical protein
BF638R_2542																E	Amino acid transport and metabolism	putative carboxynorspermidine decarboxylase
BF638R_2543	uvrD	23	DEG10270168; DEG10080294; DEG10270571; DEG10050427; DEG10140302; DEG10130149; DEG10180549;DEG10290379; DEG10010080; DEG10050476; DEG10020219; DEG10110204; DEG10080316; DEG10100513;DEG10100512; DEG10160254; DEG10270109; DEG10050208; DEG10250627; DEG10330257; DEG10250172;DEG10170278; DEG10100141;				DEG10250627; DEG10250172;	DEG10160254;	DEG10170278;		DEG10010080;				DEG10080316; DEG10080294;	L	Replication, recombination and repair	putative helicase
BF638R_2546																H	Coenzyme transport and metabolism	putative thiamine biosynthesis-related protein
BF638R_2547		7	DEG10250077; DEG10270075; DEG10200471; DEG10130168; DEG10050143; DEG10200398; DEG10240310;			DEG10200398; DEG10200471;	DEG10250077;			DEG10240310;						H	Coenzyme transport and metabolism	putative thiamine-phosphate pyrophosphorylase
BF638R_2550																		conserved hypothetical protein
BF638R_2584		25	DEG10060163; DEG10290191; DEG10010203; DEG10100279; DEG10020209; DEG10230029; DEG10050469;DEG10280241; DEG10320132; DEG10190117; DEG10130382; DEG10070033; DEG10110079; DEG10020102;DEG10170121; DEG10200120; DEG10330101; DEG10120201; DEG10160099; DEG10210099; DEG10220450;DEG10270316; DEG10030249; DEG10250345; DEG10140133;	DEG10220450;	DEG10230029;	DEG10200120;	DEG10250345;	DEG10160099;	DEG10170121;		DEG10010203;	DEG10190117;		DEG10070033;		J	Translation, ribosomal structure and biogenesis	putative phenylalanyl-tRNA synthetase beta chain
BF638R_2603		25	DEG10170008; DEG10330337; DEG10010264; DEG10050567; DEG10230028; DEG10190283; DEG10020007;DEG10130289; DEG10290335; DEG10120221; DEG10180580; DEG10030066; DEG10060076; DEG10270016;DEG10210214; DEG10140196; DEG10220277; DEG10240260; DEG10160333; DEG10280467; DEG10200206;DEG10250016; DEG10100006; DEG10320337; DEG10070109;	DEG10220277;	DEG10230028;	DEG10200206;	DEG10250016;	DEG10160333;	DEG10170008;	DEG10240260;	DEG10010264;	DEG10190283;		DEG10070109;		L	Replication, recombination and repair	putative DNA helicase
BF638R_2604		19	DEG10180205; DEG10100152; DEG10150282; DEG10250187; DEG10160086; DEG10320164; DEG10280476;DEG10240030; DEG10190102; DEG10330088; DEG10200164; DEG10010011; DEG10230027; DEG10290329;DEG10030425; DEG10220218; DEG10050577; DEG10270184; DEG10120025;	DEG10220218;	DEG10230027;	DEG10200164;	DEG10250187;	DEG10160086;		DEG10240030;	DEG10010011;	DEG10190102;	DEG10150282;			I	Lipid transport and metabolism	putative terpenoid biosynthesis-related protein
BF638R_2618		21	DEG10310003; DEG10290298; DEG10170300; DEG10120080; DEG10320228; DEG10220287; DEG10330197;DEG10100294; DEG10160194; DEG10110159; DEG10190166; DEG10150107; DEG10140257; DEG10230025;DEG10050392; DEG10010258; DEG10240219; DEG10180426; DEG10250358; DEG10270325; DEG10130247;	DEG10220287;	DEG10230025;		DEG10250358;	DEG10160194;	DEG10170300;	DEG10240219;	DEG10010258;	DEG10190166;	DEG10150107;			F	Nucleotide transport and metabolism	CTP synthase
BF638R_2619		21	DEG10290001; DEG10240349; DEG10200106; DEG10330276; DEG10220286; DEG10050355; DEG10100613;DEG10310124; DEG10270687; DEG10170293; DEG10190258; DEG10140050; DEG10110202; DEG10250770;DEG10230024; DEG10320311; DEG10080290; DEG10160272; DEG10070108; DEG10030001; DEG10120008;	DEG10220286;	DEG10230024;	DEG10200106;	DEG10250770;	DEG10160272;	DEG10170293;	DEG10240349;		DEG10190258;		DEG10070108;	DEG10080290;	U	Intracellular trafficking, secretion, and vesicular transport	conserved hypothetical membrane protein
BF638R_2629		2	DEG10230023; DEG10220021;	DEG10220021;	DEG10230023;											R	General function prediction only	conserved exported hypothetical protein
BF638R_2632		1	DEG10220269;	DEG10220269;														conserved hypothetical protein
BF638R_2633		1	DEG10200289;			DEG10200289;										R	General function prediction only	conserved hypothetical lipoprotein
BF638R_2639		18	DEG10160188; DEG10200338; DEG10230270; DEG10170223; DEG10060236; DEG10130175; DEG10320224;DEG10330190; DEG10210070; DEG10030105; DEG10010189; DEG10310060; DEG10180418; DEG10290291;DEG10020178; DEG10110153; DEG10120181; DEG10050295;	DEG10220278;	DEG10230270;	DEG10200338;		DEG10160188;	DEG10170223;		DEG10010189;					J	Translation, ribosomal structure and biogenesis	putative alanyl-tRNA synthetase (fragment)
BF638R_2657																		putative transmembrane protein
BF638R_2665																		hypothetical protein
BF638R_2670	dapF	12	DEG10270491; DEG10180553; DEG10010231; DEG10200460; DEG10050253; DEG10290376; DEG10330252;DEG10160249; DEG10280320; DEG10250529; DEG10100431; DEG10130331;			DEG10200460;	DEG10250529;	DEG10160249;			DEG10010231;					E	Amino acid transport and metabolism	diaminopimelate epimerase
BF638R_2741	rpsP	19	DEG10050096; DEG10320216; DEG10290134; DEG10030110; DEG10010124; DEG10190157; DEG10020125;DEG10170148; DEG10130449; DEG10060362; DEG10210127; DEG10160182; DEG10180406; DEG10140174;DEG10310092; DEG10240189; DEG10120330; DEG10330184; DEG10150088;					DEG10160182;	DEG10170148;	DEG10240189;	DEG10010124;	DEG10190157;	DEG10150088;			J	Translation, ribosomal structure and biogenesis	putative 30S ribosomal protein S16
BF638R_2759.1																		hypothetical protein
BF638R_2767		38	DEG10130359; DEG10240368; DEG10050170; DEG10120214; DEG10230066; DEG10290383; DEG10330297;DEG10240025; DEG10100429; DEG10010178; DEG10210087; DEG10160217; DEG10150019; DEG10060210;DEG10030098; DEG10330220; DEG10180521; DEG10200376; DEG10020169; DEG10200372; DEG10320295;DEG10140168; DEG10170207; DEG10130183; DEG10100430; DEG10160293; DEG10120244; DEG10270489;DEG10180457; DEG10220126; DEG10190237; …	DEG10220126;	DEG10230066;	DEG10200376; DEG10200372;	DEG10250526;	DEG10160293; DEG10160217;	DEG10170207;	DEG10240368; DEG10240025;	DEG10010178;	DEG10190237;	DEG10150019;	DEG10070162;		K	Transcription	putative sigma factor A
BF638R_2782	glnS	41	DEG10050487; DEG10130234; DEG10030209; DEG10270537; DEG10230068; DEG10160144; DEG10220100;DEG10050111; DEG10190138; DEG10150119; DEG10280365; DEG10220425; DEG10320075; DEG10210203;DEG10150191; DEG10160067; DEG10180117; DEG10230162; DEG10020041; DEG10070232; DEG10140266;DEG10130461; DEG10330147; DEG10100479; DEG10290169; DEG10170036; DEG10330068; DEG10120137;DEG10320192; DEG10120039; DEG10250585; …	DEG10220100; DEG10220425;	DEG10230162; DEG10230068;	DEG10200249;	DEG10250585;	DEG10160144; DEG10160067;	DEG10170036;	DEG10240227;	DEG10010021;	DEG10190068; DEG10190138;	DEG10150191; DEG10150119;	DEG10070232;		J	Translation, ribosomal structure and biogenesis	glutaminyl-tRNA synthetase
BF638R_2788																L	Replication, recombination and repair	multiple promoter invertase
BF638R_2795		1	DEG10230037;		DEG10230037;											L	Replication, recombination and repair	conserved hypothetical protein
BF638R_2798																K	Transcription	putative transcriptional regulator (pseudogene)
BF638R_2836																		hypothetical protein
BF638R_2837																		hypothetical protein
BF638R_2838																		hypothetical protein
BF638R_2858		18	DEG10240379; DEG10190135; DEG10330072; DEG10230069; DEG10170239; DEG10160070; DEG10270448;DEG10100395; DEG10320189; DEG10210035; DEG10130105; DEG10030211; DEG10010102; DEG10250478;DEG10200434; DEG10220311; DEG10070126; DEG10290271;	DEG10220311;	DEG10230069;	DEG10200434;	DEG10250478;	DEG10160070;	DEG10170239;	DEG10240379;	DEG10010102;	DEG10190135;		DEG10070126;		H	Coenzyme transport and metabolism	putative folylpolyglutamate synthase
BF638R_2863	dfp	21	DEG10250263; DEG10240060; DEG10280533; DEG10200463; DEG10130400; DEG10330284; DEG10120254;DEG10230070; DEG10100225; DEG10020114; DEG10190249; DEG10160280; DEG10030025; DEG10110199;DEG10220381; DEG10150326; DEG10070173; DEG10170135; DEG10180538; DEG10320304; DEG10270252;	DEG10220381;	DEG10230070;	DEG10200463;	DEG10250263;	DEG10160280;	DEG10170135;	DEG10240060;		DEG10190249;	DEG10150326;	DEG10070173;		H	Coenzyme transport and metabolism	DNA/pantothenate metabolism flavoprotein
BF638R_2865		19	DEG10240352; DEG10080082; DEG10200029; DEG10330280; DEG10170002; DEG10130001; DEG10230072;DEG10320308; DEG10250002; DEG10010002; DEG10270002; DEG10220383; DEG10210002; DEG10280290;DEG10160276; DEG10050350; DEG10290005; DEG10190254; DEG10120002;	DEG10220383;	DEG10230072;	DEG10200029;	DEG10250002;	DEG10160276;	DEG10170002;	DEG10240352;	DEG10010002;	DEG10190254;			DEG10080082;	L	Replication, recombination and repair	putative DNA polymerase III beta chain
BF638R_2870		18	DEG10030043; DEG10280453; DEG10290017; DEG10210106; DEG10330269; DEG10200343; DEG10270087;DEG10130238; DEG10010106; DEG10120112; DEG10320324; DEG10250091; DEG10170067; DEG10230073;DEG10150129; DEG10220232; DEG10110210; DEG10190272;	DEG10220232;	DEG10230073;	DEG10200343;	DEG10250091;		DEG10170067;		DEG10010106;	DEG10190272;	DEG10150129;	DEG10070176;		M	Cell wall/membrane/envelope biogenesis	UDP-N-acetylenolpyruvoylglucosamine reductase
BF638R_2871		1	DEG10230074;		DEG10230074;													conserved hypothetical protein
BF638R_2872		4	DEG10270027; DEG10250021; DEG10100011; DEG10150056;				DEG10250021; DEG10250709;						DEG10150056;			G	Carbohydrate transport and metabolism	putative epimerase
BF638R_2887																		hypothetical protein
BF638R_2901																		hypothetical protein
BF638R_2902		1	DEG10230075;		DEG10230075;											R	General function prediction only	conserved hypothetical protein
BF638R_2903																K	Transcription	putative regulatory protein
BF638R_2905																		Putative regulatory protein
BF638R_2912																E	Amino acid transport and metabolism	conserved hypothetical protein
BF638R_2926																T	Signal transduction mechanisms	putative arsenate reductase
BF638R_2931		1	DEG10180421;															putative lipoprotein
BF638R_2943		8	DEG10070151; DEG10010211; DEG10170253; DEG10210089; DEG10050344; DEG10020197; DEG10230009;DEG10140243;		DEG10230009;				DEG10170253;		DEG10010211;			DEG10070151;		G	Carbohydrate transport and metabolism	putative phosphofructokinase
BF638R_2963																		conserved hypothetical protein
BF638R_2971		6	DEG10220352; DEG10250389; DEG10240264; DEG10230006; DEG10220225; DEG10270362;	DEG10220225; DEG10220352;	DEG10230006;	DEG10200077;	DEG10250389;			DEG10240264;						M	Cell wall/membrane/envelope biogenesis	putative glycosyltransferase
BF638R_2983																S	Function unknown	hypothetical protein
BF638R_3014																		putative membrane protein
BF638R_3029		15	DEG10240075; DEG10190122; DEG10160092; DEG10270444; DEG10180294; DEG10130350; DEG10220285;DEG10310106; DEG10230005; DEG10330094; DEG10320125; DEG10250474; DEG10200449; DEG10280263;DEG10100389;	DEG10220285;	DEG10230005;	DEG10200449;	DEG10250474;	DEG10160092;	DEG10170279;	DEG10240075;		DEG10190122;				H	Coenzyme transport and metabolism	putative glutamine-dependent NAD+ synthetase
BF638R_3047		7	DEG10060046; DEG10220298; DEG10300083; DEG10170083; DEG10020075; DEG10050343; DEG10140135;	DEG10220298;					DEG10170083;							O	Posttranslational modification, protein turnover, chaperones	putative SsrA-binding protein
BF638R_3048																		putative membrane protein
BF638R_3049																		putative lipoprotein
BF638R_3058																		hypothetical protein
BF638R_3067																		putative exported lipoprotein
BF638R_3078	Rho	38	DEG10200477; DEG10030559; DEG10200418; DEG10310006; DEG10060328; DEG10200416; DEG10080206;DEG10120357; DEG10210080; DEG10130026; DEG10240272; DEG10220347; DEG10290395; DEG10130028;DEG10230082; DEG10250245; DEG10140165; DEG10280104; DEG10280102; DEG10290065; DEG10240356;DEG10100207; DEG10060330; DEG10120308; DEG10100196; DEG10270239; DEG10070182; DEG10020238;DEG10270230; DEG10140273; DEG10140095; …	DEG10220347;	DEG10230082;	DEG10200477; DEG10200416; DEG10200418;	DEG10250245; DEG10250235;	DEG10160253;		DEG10240272; DEG10240356;				DEG10070182;	DEG10080206;	K	Transcription	putative transcription termination factor
BF638R_3082	ffh	48	DEG10240125; DEG10070065; DEG10270524; DEG10100467; DEG10330294; DEG10280268; DEG10060239;DEG10230083; DEG10110193; DEG10320217; DEG10280321; DEG10080130; DEG10020123; DEG10160183;DEG10020124; DEG10070070; DEG10230049; DEG10210140; DEG10180523; DEG10180407; DEG10330185;DEG10190158; DEG10120191; DEG10030109; DEG10130268; DEG10170147; DEG10170146; DEG10320298;DEG10120343; DEG10010122; DEG10010123; …	DEG10220042; DEG10220251;	DEG10230049; DEG10230083;	DEG10200459; DEG10200455;	DEG10250568; DEG10250567;	DEG10160290; DEG10160183;	DEG10170147; DEG10170146;	DEG10240125; DEG10240026;	DEG10010122; DEG10010123;	DEG10190158; DEG10190240;		DEG10070065; DEG10070070;	DEG10080130;	U	Intracellular trafficking, secretion, and vesicular transport	signal recognition particle protein
BF638R_3130	pheS	24	DEG10060162; DEG10290190; DEG10010204; DEG10100278; DEG10050468; DEG10200121; DEG10280242;DEG10190118; DEG10230086; DEG10130383; DEG10320131; DEG10020101; DEG10170120; DEG10330100;DEG10120202; DEG10160098; DEG10150140; DEG10210098; DEG10220370; DEG10270315; DEG10080066;DEG10250344; DEG10030248; DEG10140134;	DEG10220370;	DEG10230086;	DEG10200121;	DEG10250344;	DEG10160098;	DEG10170120;		DEG10010204;	DEG10190118;	DEG10150140;		DEG10080066;	J	Translation, ribosomal structure and biogenesis	putative phenylalanyl-tRNA synthetase alpha chain
BF638R_3133	pgk	21	DEG10130237; DEG10320237; DEG10140086; DEG10060241; DEG10160203; DEG10230087; DEG10100233;DEG10220080; DEG10180437; DEG10050168; DEG10170078; DEG10070030; DEG10010240; DEG10250275;DEG10330206; DEG10290093; DEG10270262; DEG10020071; DEG10190170; DEG10210041; DEG10030088;	DEG10220080;	DEG10230087;		DEG10250275;	DEG10160203;	DEG10170078;		DEG10010240;	DEG10190170;		DEG10070030;		G	Carbohydrate transport and metabolism	putative phosphoglycerate kinase
BF638R_3164	rpmE	8	DEG10240271; DEG10120084; DEG10050257; DEG10010256; DEG10080086; DEG10100197; DEG10170298;DEG10020237;						DEG10170298;	DEG10240271;	DEG10010256;				DEG10080086;	J	Translation, ribosomal structure and biogenesis	50S ribosomal protein L31
BF638R_3199																L	Replication, recombination and repair	conserved DNA methyltransferase protein
BF638R_3248																		putative lipoprotein
BF638R_3250	groEL	21	DEG10100059; DEG10060323; DEG10230091; DEG10110220; DEG10180584; DEG10210039; DEG10220290;DEG10070105; DEG10160337; DEG10250085; DEG10330342; DEG10270080; DEG10010077; DEG10170284;DEG10320342; DEG10290080; DEG10200093; DEG10120323; DEG10100537; DEG10240163; DEG10030742;	DEG10220290;	DEG10230091;	DEG10200093;	DEG10250085;	DEG10160337;	DEG10170284;	DEG10240163;	DEG10010077;			DEG10070105;		O	Posttranslational modification, protein turnover, chaperones	60 kDa chaperonin
BF638R_3251	groES	20	DEG10180583; DEG10060324; DEG10210038; DEG10220289; DEG10120324; DEG10030547; DEG10170285;DEG10330341; DEG10150246; DEG10160336; DEG10010076; DEG10100538; DEG10320341; DEG10130337;DEG10280375; DEG10190286; DEG10240162; DEG10200094; DEG10020224; DEG10290079;	DEG10220289;		DEG10200094;		DEG10160336;	DEG10170285;	DEG10240162;	DEG10010076;	DEG10190286;	DEG10150246;			O	Posttranslational modification, protein turnover, chaperones	10 kDa chaperonin
BF638R_3261		3	DEG10030497; DEG10230314; DEG10230118;		DEG10230314; DEG10230118;		DEG10250222;									K	Transcription	putative RNA polymerase sigma factor
BF638R_3269		23	DEG10130095; DEG10270475; DEG10060024; DEG10220456; DEG10020182; DEG10240276; DEG10160060;DEG10140129; DEG10320199; DEG10330061; DEG10170228; DEG10290282; DEG10200424; DEG10120363;DEG10210212; DEG10080218; DEG10100416; DEG10230092; DEG10250504; DEG10180381; DEG10190144;DEG10010193; DEG10110144;	DEG10220456;	DEG10230092;	DEG10200424;	DEG10250504;	DEG10160060;	DEG10170228;	DEG10240276;	DEG10010193;	DEG10190144;			DEG10080218;	J	Translation, ribosomal structure and biogenesis	putative histidyl-tRNA synthetase
BF638R_3306	sppA	3	DEG10050610; DEG10220143; DEG10200118;	DEG10220143;		DEG10200118;										O	Posttranslational modification, protein turnover, chaperones	putative protease IV
BF638R_3307		15	DEG10050027; DEG10030362; DEG10220142; DEG10290263; DEG10330134; DEG10230094; DEG10180149;DEG10200042; DEG10120346; DEG10130276; DEG10320097; DEG10150125; DEG10240058; DEG10160132;DEG10190078;	DEG10220142;	DEG10230094;	DEG10200042;		DEG10160132;		DEG10240058;		DEG10190078;	DEG10150125;			M	Cell wall/membrane/envelope biogenesis	putative tetraacyldisaccharide kinase (lipid A biosynthesis) related protein
BF638R_3316																		conserved hypothetical protein
BF638R_3382																		hypothetical protein
BF638R_3384																		conserved hypothetical protein
BF638R_3385																		conserved hypothetical protein
BF638R_3433																		conserved hypothetical protein
BF638R_3434																		conserved hypothetical protein
BF638R_3458																E	Amino acid transport and metabolism	putative endopeptidase
BF638R_3464		18	DEG10100608; DEG10230097; DEG10210108; DEG10220173; DEG10180455; DEG10160212; DEG10190177;DEG10240013; DEG10270680; DEG10320244; DEG10130266; DEG10110168; DEG10330215; DEG10050575;DEG10250763; DEG10170191; DEG10010155; DEG10070190;	DEG10220173;	DEG10230097;		DEG10250763;	DEG10160212;	DEG10170191;	DEG10240013;	DEG10010155;	DEG10190177;		DEG10070190;		J	Translation, ribosomal structure and biogenesis	putative polyA polymerase
BF638R_3507																		hypothetical protein
BF638R_3514		9	DEG10290157; DEG10300060; DEG10190035; DEG10160040; DEG10100455; DEG10030443; DEG10070010;DEG10250556; DEG10330041;				DEG10250556;	DEG10160040;				DEG10190035;		DEG10070010;		M	Cell wall/membrane/envelope biogenesis	putative protease
BF638R_3515		19	DEG10320037; DEG10290156; DEG10150099; DEG10120317; DEG10310179; DEG10270516; DEG10010133;DEG10250557; DEG10240240; DEG10190032; DEG10330038; DEG10050291; DEG10030444; DEG10180043;DEG10160037; DEG10220234; DEG10200257; DEG10280065; DEG10130200;	DEG10220234;		DEG10200257;	DEG10250557;	DEG10160037;		DEG10240240;	DEG10010133;	DEG10190032;	DEG10150099;			I	Lipid transport and metabolism	putative terpenoid biosynthesis related reductoisomerase
BF638R_3516		9	DEG10050255; DEG10230271; DEG10300077; DEG10230098; DEG10300092; DEG10290358; DEG10310161;DEG10200294; DEG10300022;		DEG10230098; DEG10230271;	DEG10200294;										M	Cell wall/membrane/envelope biogenesis	putative peptidase
BF638R_3517		4	DEG10030111; DEG10220235; DEG10100465; DEG10250566;	DEG10220235;			DEG10250566;									J	Translation, ribosomal structure and biogenesis	putative 16S rRNA processing protein
BF638R_3518		20	DEG10160232; DEG10330235; DEG10080106; DEG10100209; DEG10190189; DEG10200328; DEG10130110;DEG10230099; DEG10290344; DEG10320254; DEG10280119; DEG10020231; DEG10010252; DEG10250246;DEG10030507; DEG10120111; DEG10170295; DEG10220236; DEG10070059; DEG10270240;	DEG10220236;	DEG10230099;	DEG10200328;	DEG10250246;	DEG10160232;	DEG10170295;		DEG10010252;	DEG10190189;		DEG10070059;	DEG10080106;	M	Cell wall/membrane/envelope biogenesis	putative peptidoglycan biosynthesis related protein
BF638R_3519		1	DEG10220237;	DEG10220237;														conserved hypothetical protein
BF638R_3520		20	DEG10240228; DEG10320168; DEG10160084; DEG10150091; DEG10180306; DEG10230100; DEG10030387;DEG10330086; DEG10170287; DEG10130115; DEG10010074; DEG10110106; DEG10010075; DEG10280237;DEG10120259; DEG10200015; DEG10170288; DEG10290242; DEG10070117; DEG10190124;		DEG10230100;	DEG10200015;		DEG10160084;	DEG10170288; DEG10170287;	DEG10240228;	DEG10010074; DEG10010075;	DEG10190124;	DEG10150091;	DEG10070117;		O	Posttranslational modification, protein turnover, chaperones	putative glycoprotease family exported protein
BF638R_3523		2	DEG10050157; DEG10220293;	DEG10220293;												S	Function unknown	conserved hypothetical protein
BF638R_3524		22	DEG10130451; DEG10250261; DEG10230101; DEG10010111; DEG10120168; DEG10180540; DEG10060088;DEG10080056; DEG10140269; DEG10200213; DEG10240176; DEG10210164; DEG10320306; DEG10290064;DEG10100223; DEG10330282; DEG10050642; DEG10160278; DEG10280276; DEG10220294; DEG10170134;DEG10190251;	DEG10220294;	DEG10230101;	DEG10200213;	DEG10250261;	DEG10160278;	DEG10170134;	DEG10240176;	DEG10010111;	DEG10190251;			DEG10080056;	F	Nucleotide transport and metabolism	putative guanylate kinase
BF638R_3525	nadD	17	DEG10330154; DEG10270441; DEG10170217; DEG10060203; DEG10070097; DEG10320069; DEG10200414;DEG10100387; DEG10230102; DEG10240078; DEG10250473; DEG10190063; DEG10290102; DEG10160151;DEG10010186; DEG10140130; DEG10220442;	DEG10220442;	DEG10230102;	DEG10200414;	DEG10250473;	DEG10160151;	DEG10170217;	DEG10240078;	DEG10010186;	DEG10190063;		DEG10070097;		H	Coenzyme transport and metabolism	putative nicotinate-nucleotide adenylyltransferase
BF638R_3527		4	DEG10250108; DEG10010261; DEG10170107; DEG10270098;				DEG10250108;		DEG10170107;		DEG10010261;					H	Coenzyme transport and metabolism	putative prenyltransferase
BF638R_3529	rffH2	21	DEG10210204; DEG10270179; DEG10280303; DEG10270583; DEG10230104; DEG10250055; DEG10250183;DEG10220102; DEG10010012; DEG10310197; DEG10100148; DEG10030336; DEG10060367; DEG10100033;DEG10250647; DEG10080104; DEG10100521; DEG10180210; DEG10150320; DEG10270057; DEG10180334;	DEG10220102;	DEG10230104;		DEG10250055; DEG10250647; DEG10250183;				DEG10010012;		DEG10150320;		DEG10080104;	M	Cell wall/membrane/envelope biogenesis	putative glucose-1-phosphate thymidylyltransferase
BF638R_3546																		putative membrane protein
BF638R_3548	thyB	20	DEG10170185; DEG10030143; DEG10320229; DEG10120280; DEG10230105; DEG10270498; DEG10020157;DEG10130088; DEG10070139; DEG10160195; DEG10280412; DEG10240193; DEG10150011; DEG10220458;DEG10330198; DEG10200309; DEG10290127; DEG10180428; DEG10210109; DEG10250538;	DEG10220458;	DEG10230105;	DEG10200309;	DEG10250538;	DEG10160195;	DEG10170185;	DEG10240193;			DEG10150011;	DEG10070139;		F	Nucleotide transport and metabolism	putative thymidylate synthase B
BF638R_3549	dfrA	20	DEG10290317; DEG10130087; DEG10070193; DEG10120040; DEG10060193; DEG10050323; DEG10170184;DEG10250537; DEG10140203; DEG10030078; DEG10190005; DEG10280411; DEG10210110; DEG10150012;DEG10220457; DEG10180010; DEG10010151; DEG10200310; DEG10320009; DEG10020156;	DEG10220457;		DEG10200310;	DEG10250537;		DEG10170184;		DEG10010151;	DEG10190005;	DEG10150012;	DEG10070193;		H	Coenzyme transport and metabolism	putative dihydrofolate reductase
BF638R_3561		22	DEG10200438; DEG10330137; DEG10130273; DEG10230106; DEG10170195; DEG10290227; DEG10150118;DEG10220131; DEG10120226; DEG10140024; DEG10020162; DEG10060269; DEG10030376; DEG10320094;DEG10050601; DEG10160135; DEG10010163; DEG10050435; DEG10100298; DEG10250361; DEG10240183;DEG10180147;	DEG10220131;	DEG10230106;	DEG10200438;	DEG10250361;	DEG10160135;	DEG10170195;	DEG10240183;	DEG10010163;		DEG10150118;			F	Nucleotide transport and metabolism	putative cytidylate kinase
BF638R_3562		19	DEG10290304; DEG10280274; DEG10130450; DEG10190003; DEG10150268; DEG10330005; DEG10250208;DEG10310114; DEG10230107; DEG10160005; DEG10050358; DEG10030149; DEG10270197; DEG10320007;DEG10010177; DEG10200408; DEG10220132; DEG10120094; DEG10180008;	DEG10220132;	DEG10230107;	DEG10200408;	DEG10250208;	DEG10160005;			DEG10010177;	DEG10190003;	DEG10150268;			I	Lipid transport and metabolism	putative isoprene biosynthesis related reductase protein
BF638R_3621		1	DEG10230037;		DEG10230037;											L	Replication, recombination and repair	conserved hypothetical protein
BF638R_3624	lysU	59	DEG10230041; DEG10290198; DEG10160082; DEG10230108; DEG10120021; DEG10270474; DEG10160197;DEG10150090; DEG10290095; DEG10030264; DEG10060025; DEG10100563; DEG10010153; DEG10060109;DEG10060092; DEG10220240; DEG10020181; DEG10270631; DEG10140128; DEG10140304; DEG10070078;DEG10280009; DEG10320174; DEG10320231; DEG10330084; DEG10330200; DEG10240217; DEG10250697;DEG10180315; DEG10030140; DEG10110114; …	DEG10220240; DEG10220043; DEG10220253;	DEG10230041; DEG10230258; DEG10230108;	DEG10200246;	DEG10250697; DEG10250503;	DEG10160126; DEG10160082; DEG10160197;	DEG10170035; DEG10170227;	DEG10240217; DEG10240043;	DEG10010153; DEG10010018; DEG10010192;	DEG10190125; DEG10190083;	DEG10150090;	DEG10070142; DEG10070078;	DEG10080027;	J	Translation, ribosomal structure and biogenesis	putative lysyl-tRNA synthetase, heat inducible
BF638R_3625		11	DEG10230109; DEG10130185; DEG10200018; DEG10030545; DEG10050194; DEG10010161; DEG10220239;DEG10290014; DEG10280215; DEG10190244; DEG10140038;	DEG10220239;	DEG10230109;	DEG10200018;					DEG10010161;	DEG10190244;				C	Energy production and conversion	putative phospholipids biosynthesis
BF638R_3626	pgiA	13	DEG10210205; DEG10200034; DEG10290311; DEG10020081; DEG10220238; DEG10060091; DEG10250171;DEG10230110; DEG10120162; DEG10170096; DEG10070233; DEG10140040; DEG10100140;	DEG10220238;	DEG10230110;	DEG10200034;	DEG10250171;		DEG10170096;					DEG10070233;		G	Carbohydrate transport and metabolism	putative glucose-6-phosphate isomerase
BF638R_3658		1	DEG10220011;	DEG10220011;														conserved hypothetical protein
BF638R_3683		2	DEG10220189; DEG10230111;	DEG10220189;	DEG10230111;											M	Cell wall/membrane/envelope biogenesis	conserved hypothetical exported protein
BF638R_3690	dnaA	26	DEG10290267; DEG10170001; DEG10270001; DEG10050351; DEG10060380; DEG10280001; DEG10120001;DEG10200005; DEG10180542; DEG10020001; DEG10320309; DEG10250001; DEG10210001; DEG10140001;DEG10290004; DEG10030003; DEG10240351; DEG10150001; DEG10230112; DEG10150237; DEG10160275;DEG10010001; DEG10220001; DEG10330279; DEG10190255; DEG10100001;	DEG10220001;	DEG10230112;	DEG10200005;	DEG10250001;	DEG10160275;	DEG10170001;	DEG10240351;	DEG10010001;	DEG10190255;	DEG10150237; DEG10150001;			L	Replication, recombination and repair	putative chromosomal replication initiator protein
BF638R_3695		7	DEG10130284; DEG10220012; DEG10210037; DEG10170033; DEG10070128; DEG10280524; DEG10100566;	DEG10220012;					DEG10170033;					DEG10070128;		H	Coenzyme transport and metabolism	putative dihydroneopterin aldolase
BF638R_3698		7	DEG10270584; DEG10270122; DEG10130017; DEG10230113; DEG10220463; DEG10250648; DEG10100522;	DEG10220463; DEG10220388;	DEG10230113;		DEG10250648;									R	General function prediction only	putative glycosyl transferase
BF638R_3699		7	DEG10320108; DEG10160122; DEG10330124; DEG10230114; DEG10050094; DEG10220462; DEG10120007;	DEG10220462;	DEG10230114;			DEG10160122;								M	Cell wall/membrane/envelope biogenesis	putative lipd A biosynthesis related exported protein
BF638R_3700		6	DEG10230115; DEG10180135; DEG10310048; DEG10220461; DEG10080042; DEG10310129;	DEG10220461;	DEG10230115;										DEG10080042;	J	Translation, ribosomal structure and biogenesis	conserved hypothetical protein
BF638R_3704		17	DEG10280019; DEG10030064; DEG10170019; DEG10160345; DEG10050172; DEG10240259; DEG10200207;DEG10060074; DEG10330350; DEG10130288; DEG10010267; DEG10120222; DEG10020021; DEG10210051;DEG10080234; DEG10190290; DEG10290336;			DEG10200207;		DEG10160345;	DEG10170019;	DEG10240259;	DEG10010267;	DEG10190290;			DEG10080234;	J	Translation, ribosomal structure and biogenesis	putative 30S ribosomal protein S18
BF638R_3705	rpsF	19	DEG10020019; DEG10180591; DEG10120223; DEG10210049; DEG10050174; DEG10030062; DEG10240257;DEG10220127; DEG10170017; DEG10130287; DEG10290338; DEG10320346; DEG10250015; DEG10080236;DEG10330348; DEG10010269; DEG10160343; DEG10200208; DEG10310142;	DEG10220127;		DEG10200208;	DEG10250015;	DEG10160343;	DEG10170017;	DEG10240257;	DEG10010269;				DEG10080236;	J	Translation, ribosomal structure and biogenesis	putative 30S ribosomal protein S6
BF638R_3708		36	DEG10030155; DEG10170009; DEG10240004; DEG10200470; DEG10080191; DEG10300014; DEG10300012;DEG10010263; DEG10280376; DEG10280325; DEG10300096; DEG10250167; DEG10250148; DEG10270578;DEG10280043; DEG10210141; DEG10200371; DEG10130462; DEG10200335; DEG10100273; DEG10230052;DEG10050626; DEG10230116; DEG10250641; DEG10150219; DEG10310158; DEG10270162; DEG10100160;DEG10200130; DEG10180209; DEG10070064; …		DEG10230116; DEG10230052;	DEG10200335; DEG10200364; DEG10200371; DEG10200130; DEG10200470;	DEG10250641; DEG10250167; DEG10250148;		DEG10170009;	DEG10240004;	DEG10010263;		DEG10150219;	DEG10070064;	DEG10080191;	K	Transcription	two-component system, transcriptional regulatory protein
BF638R_3709	rprX	17	DEG10200130; DEG10300095; DEG10300076; DEG10250179; DEG10200128; DEG10200422; DEG10170010;DEG10100147; DEG10130463; DEG10250640; DEG10270577; DEG10180268; DEG10010262; DEG10100517;DEG10270175; DEG10110029; DEG10250729;			DEG10200128; DEG10200422; DEG10200130;	DEG10250640; DEG10250166; DEG10250179; DEG10250729;		DEG10170010;		DEG10010262;				DEG10080025;	T	Signal transduction mechanisms	two-component regulatory system, sensor kinase protein
BF638R_3741		9	DEG10060304; DEG10270505; DEG10140198; DEG10170007; DEG10250547; DEG10060159; DEG10140272;DEG10220244; DEG10100448;	DEG10220244;			DEG10250547;		DEG10170007;							R	General function prediction only	conserved hypothetical protein
BF638R_3744	metG	31	DEG10240003; DEG10330331; DEG10060300; DEG10010113; DEG10170137; DEG10270171; DEG10310005;DEG10230268; DEG10070214; DEG10160327; DEG10250267; DEG10290009; DEG10190203; DEG10030007;DEG10070114; DEG10210163; DEG10180489; DEG10100227; DEG10150004; DEG10020090; DEG10270255;DEG10050518; DEG10220436; DEG10240263; DEG10250176; DEG10280133; DEG10280463; DEG10320263;DEG10130497; DEG10140017; DEG10120183;	DEG10220436;	DEG10230268;		DEG10250176; DEG10250267;	DEG10160327;	DEG10170137;	DEG10240003; DEG10240263;	DEG10010113;	DEG10190203;	DEG10150004;	DEG10070114; DEG10070214;		J	Translation, ribosomal structure and biogenesis	putative methionyl-tRNA formyltransferase
BF638R_3746		19	DEG10130030; DEG10160329; DEG10250238; DEG10220430; DEG10140249; DEG10330333; DEG10120027;DEG10230267; DEG10150006; DEG10200410; DEG10100200; DEG10280015; DEG10320261; DEG10010254;DEG10190201; DEG10240051; DEG10050214; DEG10170296; DEG10290010;	DEG10220430;	DEG10230267;	DEG10200410;	DEG10250238;	DEG10160329;	DEG10170296;	DEG10240051;	DEG10010254;	DEG10190201;	DEG10150006;			J	Translation, ribosomal structure and biogenesis	conserved hypothetical protein
BF638R_3776																		hypothetical protein
BF638R_3802		17	DEG10220138; DEG10030711; DEG10180344; DEG10190130; DEG10280087; DEG10230265; DEG10130298;DEG10330080; DEG10320185; DEG10070127; DEG10160077; DEG10290375; DEG10210036; DEG10080156;DEG10270635; DEG10100568; DEG10250703;	DEG10220138;	DEG10230265;		DEG10250703;	DEG10160077;				DEG10190130;		DEG10070127;	DEG10080156;	H	Coenzyme transport and metabolism	putative GTP cyclohydrolase I
BF638R_3803		1	DEG10220137;	DEG10220137;														putative exported protein
BF638R_3804		17	DEG10070195; DEG10120349; DEG10050225; DEG10230264; DEG10060350; DEG10100234; DEG10220136;DEG10010239; DEG10170079; DEG10270263; DEG10130057; DEG10140169; DEG10250276; DEG10020072;DEG10240085; DEG10210091; DEG10200247;	DEG10220136;	DEG10230264;	DEG10200247;	DEG10250276;		DEG10170079;	DEG10240085;	DEG10010239;			DEG10070195;		G	Carbohydrate transport and metabolism	putative triosephosphate isomerase
BF638R_3805		1	DEG10220135;	DEG10220135;														putative membrane protein
BF638R_3806		2	DEG10220134; DEG10230263;	DEG10220134;	DEG10230263;													conserved hypothetical protein
BF638R_3808		7	DEG10150082; DEG10030162; DEG10290209; DEG10240274; DEG10280006; DEG10200220; DEG10180383;			DEG10200220;				DEG10240274;			DEG10150082;			F	Nucleotide transport and metabolism	putative nucleoside diphosphate kinase
BF638R_3810		20	DEG10100559; DEG10070069; DEG10320226; DEG10130243; DEG10170012; DEG10160191; DEG10200225;DEG10050221; DEG10240251; DEG10290295; DEG10280037; DEG10180424; DEG10250691; DEG10330194;DEG10220180; DEG10190163; DEG10310205; DEG10010019; DEG10270625; DEG10120155;	DEG10220180;		DEG10200225;	DEG10250691;	DEG10160191;	DEG10170012;	DEG10240251;	DEG10010019;	DEG10190163;		DEG10070069;		I	Lipid transport and metabolism	putative terpenoid biosynthesis-related protein
BF638R_3811		2	DEG10060020; DEG10030456;													R	General function prediction only	putative thiamine biosynthesis related protein
BF638R_3815		7	DEG10130310; DEG10200193; DEG10280428; DEG10180395; DEG10240205; DEG10220141; DEG10290132;	DEG10220141;		DEG10200193;				DEG10240205;						H	Coenzyme transport and metabolism	putative pyridoxine biosynthesis protein
BF638R_3816		21	DEG10120306; DEG10240154; DEG10060103; DEG10010092; DEG10210118; DEG10030174; DEG10100292;DEG10130261; DEG10280205; DEG10160185; DEG10320219; DEG10180410; DEG10250356; DEG10170103;DEG10330187; DEG10190160; DEG10310078; DEG10290142; DEG10220140; DEG10230262; DEG10070061;	DEG10220140;	DEG10230262;		DEG10250356;	DEG10160185;	DEG10170103;	DEG10240154;	DEG10010092;	DEG10190160;		DEG10070061;		G	Carbohydrate transport and metabolism	putative inorganic polyphosphate/ATP-NAD kinase
BF638R_3831		4	DEG10230320; DEG10230314; DEG10220200; DEG10230059;	DEG10220200;	DEG10230320; DEG10230314; DEG10230059;											K	Transcription	putative RNA polymerase sigma factor
BF638R_3852																		hypothetical protein
BF638R_3855		18	DEG10130242; DEG10100558; DEG10200225; DEG10250690; DEG10220003; DEG10320225; DEG10160190;DEG10050220; DEG10290294; DEG10240252; DEG10280037; DEG10030104; DEG10330193; DEG10310205;DEG10180423; DEG10190162; DEG10120249; DEG10010020;	DEG10220003;		DEG10200225;	DEG10250690;	DEG10160190;		DEG10240252;	DEG10010020;	DEG10190162;				I	Lipid transport and metabolism	putative 2-C-methyl-D-erythritol 2,4-cyclodiphosphate synthase
BF638R_3856		4	DEG10180198; DEG10290146; DEG10230261; DEG10270167;		DEG10230261;											Q	Secondary metabolites biosynthesis, transport and catabolism	putative hydrolase
BF638R_3857																R	General function prediction only	conserved hypothetical protein
BF638R_3859	tsf	24	DEG10290151; DEG10010130; DEG10120042; DEG10330035; DEG10210206; DEG10140201; DEG10230260;DEG10320034; DEG10110016; DEG10240235; DEG10270520; DEG10060352; DEG10130264; DEG10220336;DEG10310156; DEG10100459; DEG10030449; DEG10160034; DEG10190029; DEG10020132; DEG10200262;DEG10250561; DEG10180040; DEG10170156;	DEG10220336;	DEG10230260;	DEG10200262;	DEG10250561;	DEG10160034;	DEG10170156;	DEG10240235;	DEG10010130;	DEG10190029;				J	Translation, ribosomal structure and biogenesis	putative elongation factor TS
BF638R_3860	rpsB	24	DEG10140202; DEG10290150; DEG10120041; DEG10100460; DEG10330034; DEG10030450; DEG10210207;DEG10180039; DEG10150094; DEG10050330; DEG10240234; DEG10060052; DEG10010129; DEG10130265;DEG10220337; DEG10080317; DEG10230259; DEG10190028; DEG10160033; DEG10020131; DEG10200263;DEG10320033; DEG10250562; DEG10170155;	DEG10220337;	DEG10230259;	DEG10200263;	DEG10250562;	DEG10160033;	DEG10170155;	DEG10240234;	DEG10010129;	DEG10190028;	DEG10150094;		DEG10080317;	J	Translation, ribosomal structure and biogenesis	putative 30S ribosomal protein S2
BF638R_3861	rpsI	19	DEG10130372; DEG10140191; DEG10240145; DEG10160236; DEG10170305; DEG10190193; DEG10050526;DEG10020247; DEG10180480; DEG10200176; DEG10320257; DEG10120288; DEG10290340; DEG10010065;DEG10220338; DEG10060338; DEG10030118; DEG10330239; DEG10250672;	DEG10220338;		DEG10200176;	DEG10250672;	DEG10160236;	DEG10170305;	DEG10240145;	DEG10010065;	DEG10190193;				J	Translation, ribosomal structure and biogenesis	putative 30S ribosomal protein S9
BF638R_3862	rplM	25	DEG10130371; DEG10290341; DEG10100544; DEG10240144; DEG10210189; DEG10320258; DEG10080010;DEG10020248; DEG10330240; DEG10150258; DEG10310194; DEG10050527; DEG10250673; DEG10280497;DEG10190194; DEG10170306; DEG10180481; DEG10010064; DEG10220339; DEG10140190; DEG10120287;DEG10060339; DEG10160237; DEG10200175; DEG10030117;	DEG10220339;		DEG10200175;	DEG10250673;	DEG10160237;	DEG10170306;	DEG10240144;	DEG10010064;	DEG10190194;	DEG10150258;		DEG10080010;	J	Translation, ribosomal structure and biogenesis	putative 50S ribosomal protein L13
BF638R_3865		27	DEG10290198; DEG10030264; DEG10270474; DEG10160126; DEG10160082; DEG10010153; DEG10020181;DEG10140304; DEG10070078; DEG10280009; DEG10320174; DEG10150090; DEG10330084; DEG10110114;DEG10180155; DEG10190083; DEG10330128; DEG10170227; DEG10230258; DEG10010192; DEG10220253;DEG10320103; DEG10250503; DEG10060092; DEG10020159; DEG10110060; DEG10240043;	DEG10220253;	DEG10230258; DEG10230041;	DEG10200246;	DEG10250503;	DEG10160082; DEG10160126;	DEG10170035; DEG10170227;	DEG10240043;	DEG10010153; DEG10010018; DEG10010192;	DEG10190125; DEG10190083;	DEG10150090;	DEG10070078;		J	Translation, ribosomal structure and biogenesis	asparaginyl-trna synthetase
BF638R_3866		8	DEG10050444; DEG10220254; DEG10270327; DEG10100297; DEG10250360; DEG10230257; DEG10180218;DEG10200009;	DEG10220254;	DEG10230257;	DEG10200009;	DEG10250360;									J	Translation, ribosomal structure and biogenesis	putative ribosomal large subunit pseudouridine synthase
BF638R_3870		1	DEG10050345;													S	Function unknown	conserved hypothetical protein
BF638R_3884	trpS	24	DEG10190234; DEG10100529; DEG10060101; DEG10250658; DEG10220010; DEG10170101; DEG10030129;DEG10290124; DEG10290061; DEG10120321; DEG10130345; DEG10030541; DEG10020084; DEG10140295;DEG10050579; DEG10080239; DEG10210217; DEG10200016; DEG10270590; DEG10230255; DEG10280420;DEG10180516; DEG10070244; DEG10010091;	DEG10220010;	DEG10230255;	DEG10200016;	DEG10250658;		DEG10170101;		DEG10010091;	DEG10190234;		DEG10070244;	DEG10080239;	J	Translation, ribosomal structure and biogenesis	putative tryptophanyl-tRNA synthetase
BF638R_3893																M	Cell wall/membrane/envelope biogenesis	putative cytidylyltransferase (fragment)
BF638R_3907																		hypothetical protein
BF638R_3915																		conserved hypothetical protein
BF638R_3922																		hypothetical protein
BF638R_3924																		putative membrane protein
BF638R_3928		9	DEG10290314; DEG10330007; DEG10230252; DEG10010089; DEG10110003; DEG10120145; DEG10220319;DEG10030081; DEG10300031;	DEG10220319;	DEG10230252;						DEG10010089;				DEG10080026;	O	Posttranslational modification, protein turnover, chaperones	putative exported peptidyl-prolyl cis-trans isomerase
BF638R_3929																		putative exported protein
BF638R_3936																		hypothetical protein
BF638R_3938		100	DEG10030734; DEG10330114; DEG10330295; DEG10100381; DEG10050394; DEG10050542; DEG10220139;DEG10270222; DEG10250225; DEG10130324; DEG10120209; DEG10150123; DEG10180246; DEG10300009;DEG10180475; DEG10100446; DEG10050060; DEG10070110; DEG10020078; DEG10170084; DEG10060049;DEG10250613; DEG10210103; DEG10140106; DEG10320297; DEG10120195; DEG10320118; DEG10200440;DEG10330141; DEG10120130; DEG10120347; …	DEG10220062; DEG10220139; DEG10220079; DEG10220009; DEG10220073;	DEG10230197; DEG10230251; DEG10230193; DEG10230224;	DEG10200318; DEG10200045; DEG10200234; DEG10200440; DEG10200265;	DEG10250180; DEG10250253; DEG10250225; DEG10250254; DEG10250335; DEG10250732; DEG10250546;DEG10250334; DEG10250487; DEG10250613; DEG10250467; DEG10250284;	DEG10160112; DEG10160157; DEG10160235; DEG10160291; DEG10160133; DEG10160138;	DEG10170283; DEG10170084; DEG10170059;	DEG10240077; DEG10240281; DEG10240034;	DEG10010236; DEG10010246;	DEG10190239; DEG10190072; DEG10190077; DEG10190094;	DEG10150163; DEG10150218; DEG10150305; DEG10150164; DEG10150123;	DEG10070090; DEG10070103; DEG10070144; DEG10070110;	DEG10080054; DEG10080125; DEG10080223;	R	General function prediction only	putative ABC transport system, ATP-binding protein
BF638R_3942		52	DEG10130096; DEG10030494; DEG10170210; DEG10200195; DEG10170194; DEG10060007; DEG10120258;DEG10010182; DEG10150241; DEG10280349; DEG10220018; DEG10050356; DEG10230249; DEG10060268;DEG10240278; DEG10160061; DEG10130313; DEG10220019; DEG10070211; DEG10180396; DEG10140009;DEG10170349; DEG10240204; DEG10020161; DEG10140023; DEG10320198; DEG10330062; DEG10010127;DEG10290279; DEG10010162; DEG10280250; …	DEG10220019; DEG10220018;	DEG10230250; DEG10230249;	DEG10200205; DEG10200100; DEG10200195;	DEG10250362; DEG10250457;	DEG10160053; DEG10160061;	DEG10170152; DEG10170194; DEG10170210; DEG10170349;	DEG10240278; DEG10240204;	DEG10010162; DEG10010127; DEG10010182;	DEG10190143; DEG10190149;	DEG10150241; DEG10150084;	DEG10070063; DEG10070211;		R	General function prediction only	putative GTP-binding protein
BF638R_3943		55	DEG10200195; DEG10030494; DEG10170210; DEG10130096; DEG10170194; DEG10120110; DEG10060007;DEG10100373; DEG10280349; DEG10150241; DEG10120258; DEG10310082; DEG10070211; DEG10130311;DEG10230249; DEG10180543; DEG10240278; DEG10140144; DEG10220019; DEG10220018; DEG10180396;DEG10140009; DEG10170349; DEG10180380; DEG10050356; DEG10020161; DEG10010182; DEG10250457;DEG10320198; DEG10060268; DEG10290279; …	DEG10220019; DEG10220018;	DEG10230250; DEG10230249;	DEG10200195; DEG10200205;	DEG10250362; DEG10250457;	DEG10160053; DEG10160061;	DEG10170194; DEG10170210; DEG10170349;	DEG10240278; DEG10240204;	DEG10010162; DEG10010194; DEG10010182;	DEG10190143; DEG10190149;	DEG10150241; DEG10150084;	DEG10070063; DEG10070211;		R	General function prediction only	putative GTP-binding protein (cell growth-related)
BF638R_3944	fabH	15	DEG10220017; DEG10180178; DEG10120296; DEG10230248; DEG10290260; DEG10200173; DEG10030393;DEG10050075; DEG10210185; DEG10320111; DEG10280388; DEG10240198; DEG10330121; DEG10160119;DEG10170098;	DEG10220017;	DEG10230248;	DEG10200173;		DEG10160119;	DEG10170098;	DEG10240198;						I	Lipid transport and metabolism	Putative 3-oxoacyl-[acyl-carrier-protein] synthase II (EC 2.3.1.41)
BF638R_3946																R	General function prediction only	conserved hypothetical protein
BF638R_3947																E	Amino acid transport and metabolism	putative 5,10-methylenetetrahydrofolate reductase
BF638R_3948		23	DEG10170021; DEG10160163; DEG10030223; DEG10220190; DEG10060340; DEG10240273; DEG10320058;DEG10230084; DEG10210104; DEG10230247; DEG10190054; DEG10020026; DEG10330166; DEG10130241;DEG10290186; DEG10250726; DEG10180088; DEG10010007; DEG10120034; DEG10280012; DEG10070046;DEG10270651; DEG10100587;	DEG10220190;	DEG10230084; DEG10230247;		DEG10250726;	DEG10160163;	DEG10170021; DEG10170024;	DEG10240273;	DEG10010007;	DEG10190054;		DEG10070046;		L	Replication, recombination and repair	putative DNA polymerase III delta prime subunit
BF638R_3951	mrdB	37	DEG10330156; DEG10200190; DEG10290365; DEG10330017; DEG10030195; DEG10070057; DEG10270377;DEG10010260; DEG10290099; DEG10190013; DEG10280456; DEG10240005; DEG10230246; DEG10230208;DEG10130041; DEG10170115; DEG10320017; DEG10100326; DEG10180018; DEG10030480; DEG10160153;DEG10240109; DEG10220186; DEG10150252; DEG10310133; DEG10160016; DEG10180108; DEG10310172;DEG10320067; DEG10110008; DEG10200346; …	DEG10220186;	DEG10230246; DEG10230208;	DEG10200190; DEG10200346;	DEG10250408;	DEG10160016; DEG10160153;	DEG10170115;	DEG10240109; DEG10240005;	DEG10010098; DEG10010260;	DEG10190061; DEG10190013;	DEG10150252;	DEG10070057; DEG10070041;		D	Cell cycle control, cell division, chromosome partitioning	putative transmembrane rod shape-determining protein
BF638R_3952		29	DEG10330155; DEG10130459; DEG10030196; DEG10310081; DEG10050014; DEG10240391; DEG10240104;DEG10320012; DEG10230245; DEG10180015; DEG10270380; DEG10290100; DEG10250413; DEG10170126;DEG10160152; DEG10200189; DEG10290370; DEG10010101; DEG10120151; DEG10330012; DEG10160011;DEG10230212; DEG10180109; DEG10320068; DEG10110005; DEG10190008; DEG10070129; DEG10190062;DEG10100330;		DEG10230212; DEG10230245;	DEG10200189; DEG10200351;	DEG10250413;	DEG10160152; DEG10160011;	DEG10170126;	DEG10240104; DEG10240391;	DEG10010101;	DEG10190062; DEG10190008;		DEG10070129;		M	Cell wall/membrane/envelope biogenesis	putative penicillin-binding protein 2
BF638R_3953		1	DEG10220185;	DEG10220185;														putative transmembrane protein
BF638R_3954		4	DEG10010197; DEG10220184; DEG10280076; DEG10230244;	DEG10220184;	DEG10230244;						DEG10010197;					M	Cell wall/membrane/envelope biogenesis	putative rod shape-determining protein MreC
BF638R_3955	mreB	34	DEG10170214; DEG10240007; DEG10030476; DEG10290207; DEG10150262; DEG10220194; DEG10150249;DEG10210188; DEG10200006; DEG10250060; DEG10080013; DEG10160241; DEG10020173; DEG10230243;DEG10130207; DEG10100038; DEG10280144; DEG10200186; DEG10050129; DEG10270062; DEG10190198;DEG10290351; DEG10240114; DEG10180486; DEG10060246; DEG10220183; DEG10010108; DEG10200340;DEG10140074; DEG10330244; DEG10010198; …	DEG10220194; DEG10220183;	DEG10230243; DEG10230317;	DEG10200006; DEG10200186; DEG10200340;	DEG10250060;	DEG10160001; DEG10160241;	DEG10170214;	DEG10240157; DEG10240114; DEG10240007; DEG10240216;	DEG10010108; DEG10010198;	DEG10190198;	DEG10150262; DEG10150249;	DEG10070205;	DEG10080013;	D	Cell cycle control, cell division, chromosome partitioning	putative rod-shape determining protein
BF638R_3956		6	DEG10130291; DEG10270172; DEG10250177; DEG10220182; DEG10280056; DEG10100145;	DEG10220182;			DEG10250177;									F	Nucleotide transport and metabolism	putative bifunctional purine biosynthesis protein
BF638R_3960		2	DEG10230242; DEG10220045;	DEG10220045;	DEG10230242;											M	Cell wall/membrane/envelope biogenesis	conserved hypothetical protein
BF638R_3971		57	DEG10330119; DEG10100217; DEG10050637; DEG10190110; DEG10150130; DEG10150072; DEG10120274;DEG10230004; DEG10120252; DEG10020085; DEG10160104; DEG10110097; DEG10210181; DEG10250737;DEG10250492; DEG10010118; DEG10270658; DEG10320154; DEG10270613; DEG10020120; DEG10050073;DEG10120298; DEG10030391; DEG10280021; DEG10320113; DEG10200210; DEG10110073; DEG10170104;DEG10230056; DEG10170144; DEG10100300; …	DEG10220452; DEG10220274;	DEG10230056; DEG10230004; DEG10230239;	DEG10200465; DEG10200210;	DEG10250388; DEG10250292; DEG10250737; DEG10250492; DEG10250293;	DEG10160104; DEG10160117;	DEG10170144; DEG10170104;	DEG10240200; DEG10240226;	DEG10010118;	DEG10190110; DEG10190089;	DEG10150130; DEG10150072;	DEG10070020;		I	Lipid transport and metabolism	putative 3-oxoacyl-[acyl-carrier protein] reductase
BF638R_3993																		hypothetical protein
BF638R_3994																		hypothetical protein
BF638R_4014	rpoA	25	DEG10290056; DEG10060148; DEG10100546; DEG10230142; DEG10250676; DEG10030512; DEG10210029;DEG10160325; DEG10190205; DEG10110177; DEG10240313; DEG10130408; DEG10120307; DEG10170308;DEG10330329; DEG10010062; DEG10050288; DEG10120078; DEG10020252; DEG10270605; DEG10140215;DEG10220394; DEG10280159; DEG10320265; DEG10200158;	DEG10220394;	DEG10230142;	DEG10200158;	DEG10250676;	DEG10160325;	DEG10170308;	DEG10240313;	DEG10010062;	DEG10190205;				K	Transcription	putative DNA-directed RNA polymerase alpha chain
BF638R_4015	rpsD	23	DEG10290055; DEG10100547; DEG10140283; DEG10230143; DEG10060252; DEG10250677; DEG10030513;DEG10020203; DEG10160324; DEG10190206; DEG10240314; DEG10200336; DEG10130409; DEG10010215;DEG10330328; DEG10120077; DEG10050287; DEG10210213; DEG10270606; DEG10280132; DEG10220395;DEG10320266; DEG10170258;	DEG10220395;	DEG10230143;	DEG10200336;	DEG10250677;	DEG10160324;	DEG10170258;	DEG10240314;	DEG10010215;	DEG10190206;				J	Translation, ribosomal structure and biogenesis	putative 30S ribosomal protein S4
BF638R_4016	rpsK	23	DEG10150052; DEG10290054; DEG10100548; DEG10060147; DEG10130410; DEG10310204; DEG10030514;DEG10210028; DEG10160323; DEG10190207; DEG10110178; DEG10240315; DEG10280160; DEG10330327;DEG10170309; DEG10120076; DEG10050286; DEG10010061; DEG10020253; DEG10140216; DEG10220396;DEG10320267; DEG10200157;	DEG10220396;		DEG10200157;		DEG10160323;	DEG10170309;	DEG10240315;	DEG10010061;	DEG10190207;	DEG10150052;			J	Translation, ribosomal structure and biogenesis	putative 30S ribosomal protein S11
BF638R_4017	rpsM	23	DEG10170310; DEG10150051; DEG10290053; DEG10060146; DEG10130411; DEG10230144; DEG10030515;DEG10160322; DEG10180491; DEG10240316; DEG10190208; DEG10330326; DEG10120075; DEG10050285;DEG10010060; DEG10270607; DEG10020254; DEG10280161; DEG10220397; DEG10200156; DEG10140217;DEG10250678; DEG10320268;	DEG10220397;	DEG10230144;	DEG10200156;	DEG10250678;	DEG10160322;	DEG10170310;	DEG10240316;	DEG10010060;	DEG10190208;	DEG10150051;			J	Translation, ribosomal structure and biogenesis	putative 30S ribosomal protein S13
BF638R_4018	infA	23	DEG10170312; DEG10050175; DEG10010058; DEG10100549; DEG10060144; DEG10320086; DEG10250679;DEG10330142; DEG10210027; DEG10030338; DEG10190071; DEG10240318; DEG10120192; DEG10130081;DEG10150146; DEG10160139; DEG10080250; DEG10020256; DEG10140219; DEG10290248; DEG10280500;DEG10200327; DEG10220399;	DEG10220399;		DEG10200327;	DEG10250679;	DEG10160139;	DEG10170312;	DEG10240318;	DEG10010058;	DEG10190071;	DEG10150146;		DEG10080250;	J	Translation, ribosomal structure and biogenesis	putative translation initiation factor IF-1
BF638R_4019		27	DEG10050631; DEG10330033; DEG10010057; DEG10120124; DEG10270514; DEG10060143; DEG10270471;DEG10030451; DEG10050296; DEG10270364; DEG10140184; DEG10220400; DEG10180038; DEG10320032;DEG10200355; DEG10290149; DEG10140220; DEG10250554; DEG10060264; DEG10020214; DEG10300061;DEG10080251; DEG10160032; DEG10190027; DEG10070164; DEG10210132; DEG10170270;	DEG10220400;		DEG10200355;	DEG10250554;	DEG10160032;	DEG10170270;		DEG10010057;	DEG10190027;		DEG10070164;	DEG10080251;	J	Translation, ribosomal structure and biogenesis	putative methionine aminopeptidase
BF638R_4020	secY	25	DEG10290052; DEG10170314; DEG10130412; DEG10180492; DEG10010055; DEG10060141; DEG10230145;DEG10030517; DEG10220401; DEG10250145; DEG10160320; DEG10210025; DEG10270133; DEG10140222;DEG10240319; DEG10190209; DEG10280163; DEG10330324; DEG10120073; DEG10110180; DEG10080252;DEG10020258; DEG10200154; DEG10320269; DEG10100121;	DEG10220401;	DEG10230145;	DEG10200154;	DEG10250145;	DEG10160320;	DEG10170314;	DEG10240319;	DEG10010055;	DEG10190209;			DEG10080252;	U	Intracellular trafficking, secretion, and vesicular transport	putative transmembrane preprotein translocase SecY subunit
BF638R_4021	rplO	23	DEG10290051; DEG10170315; DEG10240320; DEG10130413; DEG10010054; DEG10180493; DEG10060140;DEG10030518; DEG10230146; DEG10220402; DEG10320270; DEG10140223; DEG10280164; DEG10330323;DEG10150049; DEG10120072; DEG10050284; DEG10110181; DEG10160319; DEG10080253; DEG10020259;DEG10200153; DEG10190210;	DEG10220402;	DEG10230146;	DEG10200153;		DEG10160319;	DEG10170315;	DEG10240320;	DEG10010054;	DEG10190210;	DEG10150049;		DEG10080253;	J	Translation, ribosomal structure and biogenesis	putative 50S ribosomal protein L15
BF638R_4022	rpmD	17	DEG10290050; DEG10220403; DEG10240321; DEG10170316; DEG10160318; DEG10010053; DEG10150048;DEG10130414; DEG10050283; DEG10320271; DEG10030519; DEG10190211; DEG10280165; DEG10020260;DEG10100120; DEG10110182; DEG10330322;	DEG10220403;				DEG10160318;	DEG10170316;	DEG10240321;	DEG10010053;	DEG10190211;	DEG10150048;			J	Translation, ribosomal structure and biogenesis	putative 50S ribosomal protein L30
BF638R_4023	rpsE	26	DEG10240322; DEG10170317; DEG10180494; DEG10130415; DEG10230147; DEG10020261; DEG10250144;DEG10220404; DEG10210024; DEG10270132; DEG10320272; DEG10140224; DEG10100119; DEG10280166;DEG10060139; DEG10330321; DEG10010052; DEG10290049; DEG10050282; DEG10120070; DEG10030520;DEG10110183; DEG10080254; DEG10160317; DEG10200152; DEG10190212;	DEG10220404;	DEG10230147;	DEG10200152;	DEG10250144;	DEG10160317;	DEG10170317;	DEG10240322;	DEG10010052;	DEG10190212;			DEG10080254;	J	Translation, ribosomal structure and biogenesis	putative 30S ribosomal protein S5
BF638R_4024	rplR	23	DEG10240323; DEG10170318; DEG10130416; DEG10010051; DEG10020262; DEG10120069; DEG10220405;DEG10210023; DEG10140225; DEG10320273; DEG10100118; DEG10280167; DEG10150047; DEG10060138;DEG10330320; DEG10290048; DEG10180495; DEG10050281; DEG10030521; DEG10310216; DEG10160316;DEG10200151; DEG10190213;	DEG10220405;		DEG10200151;		DEG10160316;	DEG10170318;	DEG10240323;	DEG10010051;	DEG10190213;	DEG10150047;			J	Translation, ribosomal structure and biogenesis	putative 50S ribosomal protein L18
BF638R_4025	rplF	26	DEG10240324; DEG10170319; DEG10130417; DEG10010050; DEG10230148; DEG10020263; DEG10120068;DEG10250143; DEG10220406; DEG10210022; DEG10270131; DEG10140226; DEG10320274; DEG10280168;DEG10100117; DEG10150046; DEG10290047; DEG10060137; DEG10050280; DEG10180496; DEG10030522;DEG10110184; DEG10160315; DEG10200150; DEG10190214; DEG10330319;	DEG10220406;	DEG10230148;	DEG10200150;	DEG10250143;	DEG10160315;	DEG10170319;	DEG10240324;	DEG10010050;	DEG10190214;	DEG10150046;			J	Translation, ribosomal structure and biogenesis	putative 50S ribosomal protein L6
BF638R_4026	rpsH	24	DEG10240325; DEG10130418; DEG10180497; DEG10120067; DEG10050279; DEG10020264; DEG10290046;DEG10250142; DEG10220407; DEG10210021; DEG10270130; DEG10140227; DEG10280169; DEG10320275;DEG10100116; DEG10200149; DEG10010049; DEG10170320; DEG10060136; DEG10310217; DEG10030523;DEG10160314; DEG10190215; DEG10330318;	DEG10220407;		DEG10200149;	DEG10250142;	DEG10160314;	DEG10170320;	DEG10240325;	DEG10010049;	DEG10190215;				J	Translation, ribosomal structure and biogenesis	putative 30S ribosomal protein S8
BF638R_4027	rpsN	22	DEG10180498; DEG10130419; DEG10120066; DEG10050278; DEG10020265; DEG10220408; DEG10320276;DEG10200148; DEG10140228; DEG10010048; DEG10150045; DEG10170321; DEG10290045; DEG10060135;DEG10210218; DEG10310218; DEG10030524; DEG10080255; DEG10160313; DEG10190216; DEG10280170;DEG10330317;	DEG10220408;		DEG10200148;		DEG10160313;	DEG10170321;		DEG10010048;	DEG10190216;	DEG10150045;		DEG10080255;	J	Translation, ribosomal structure and biogenesis	putative 30S ribosomal protein S14
BF638R_4028	rplE	24	DEG10240326; DEG10130420; DEG10120065; DEG10050277; DEG10230149; DEG10020266; DEG10220409;DEG10170322; DEG10100115; DEG10320277; DEG10200147; DEG10140229; DEG10150044; DEG10290044;DEG10010047; DEG10060134; DEG10110185; DEG10030525; DEG10080256; DEG10160312; DEG10190217;DEG10280171; DEG10210020; DEG10330316;	DEG10220409;	DEG10230149;	DEG10200147;		DEG10160312;	DEG10170322;	DEG10240326;	DEG10010047;	DEG10190217;	DEG10150044;		DEG10080256;	J	Translation, ribosomal structure and biogenesis	putative 50S ribosomal protein L5
BF638R_4029	rplX	23	DEG10240327; DEG10180499; DEG10120064; DEG10050276; DEG10020267; DEG10200146; DEG10320278;DEG10100114; DEG10290043; DEG10130421; DEG10150043; DEG10170323; DEG10060133; DEG10010046;DEG10310219; DEG10030526; DEG10080257; DEG10220410; DEG10160311; DEG10280172; DEG10140230;DEG10330315; DEG10190218;	DEG10220410;		DEG10200146;		DEG10160311;	DEG10170323;	DEG10240327;	DEG10010046;	DEG10190218;	DEG10150043;		DEG10080257;	J	Translation, ribosomal structure and biogenesis	putative 50S ribosomal protein L24
BF638R_4030	rplN	23	DEG10290042; DEG10240328; DEG10020268; DEG10120063; DEG10160310; DEG10050275; DEG10180500;DEG10100113; DEG10200145; DEG10320279; DEG10130422; DEG10170324; DEG10150042; DEG10060132;DEG10010045; DEG10030527; DEG10220411; DEG10080258; DEG10280173; DEG10140231; DEG10330314;DEG10210019; DEG10190219;	DEG10220411;		DEG10200145;		DEG10160310;	DEG10170324;	DEG10240328;	DEG10010045;	DEG10190219;	DEG10150042;		DEG10080258;	J	Translation, ribosomal structure and biogenesis	putative 50S ribosomal protein L14
BF638R_4032	rpsQ	24	DEG10160309; DEG10020269; DEG10120062; DEG10310220; DEG10050274; DEG10250141; DEG10180501;DEG10190220; DEG10100112; DEG10200144; DEG10170325; DEG10130423; DEG10290041; DEG10140232;DEG10150041; DEG10060131; DEG10010044; DEG10030528; DEG10220412; DEG10270129; DEG10280174;DEG10320280; DEG10210018; DEG10330313;	DEG10220412;		DEG10200144;	DEG10250141;	DEG10160309;	DEG10170325;		DEG10010044;	DEG10190220;	DEG10150041;			J	Translation, ribosomal structure and biogenesis	putative 30S ribosomal protein S17
BF638R_4033	rpmC	1	DEG10010043;								DEG10010043;					J	Translation, ribosomal structure and biogenesis	putative 50S ribosomal protein L29
BF638R_4034	rplP	24	DEG10330311; DEG10120060; DEG10150039; DEG10030530; DEG10050272; DEG10160307; DEG10250140;DEG10200142; DEG10060129; DEG10190222; DEG10100110; DEG10170327; DEG10240330; DEG10130425;DEG10010042; DEG10110186; DEG10220413; DEG10020271; DEG10270128; DEG10140234; DEG10210017;DEG10280176; DEG10320282; DEG10290039;	DEG10220413;		DEG10200142;	DEG10250140;	DEG10160307;	DEG10170327;	DEG10240330;	DEG10010042;	DEG10190222;	DEG10150039;			J	Translation, ribosomal structure and biogenesis	putative 50S ribosomal protein L16
BF638R_4035		25	DEG10330310; DEG10030531; DEG10150038; DEG10060128; DEG10050271; DEG10080260; DEG10160306;DEG10190223; DEG10200141; DEG10130426; DEG10240331; DEG10120059; DEG10010041; DEG10170328;DEG10230150; DEG10320283; DEG10270127; DEG10220414; DEG10020272; DEG10140235; DEG10210016;DEG10280177; DEG10250139; DEG10290038; DEG10100109;	DEG10220414;	DEG10230150;	DEG10200141;	DEG10250139;	DEG10160306;	DEG10170328;	DEG10240331;	DEG10010041;	DEG10190223;	DEG10150038;		DEG10080260;	J	Translation, ribosomal structure and biogenesis	putative 30S ribosomal protein S3
BF638R_4036	rplV	22	DEG10060127; DEG10150037; DEG10030532; DEG10050270; DEG10080261; DEG10160305; DEG10190224;DEG10330309; DEG10200140; DEG10130427; DEG10120058; DEG10010040; DEG10170329; DEG10210015;DEG10020273; DEG10220415; DEG10290037; DEG10140236; DEG10280178; DEG10250138; DEG10320284;DEG10100108;	DEG10220415;		DEG10200140;	DEG10250138;	DEG10160305;	DEG10170329;		DEG10010040;	DEG10190224;	DEG10150037;		DEG10080261;	J	Translation, ribosomal structure and biogenesis	putative 50S ribosomal protein L22
BF638R_4037	rpsS	22	DEG10010039; DEG10060126; DEG10150036; DEG10030533; DEG10210014; DEG10160304; DEG10180502;DEG10190225; DEG10330308; DEG10240332; DEG10120057; DEG10130428; DEG10050269; DEG10020274;DEG10220416; DEG10200139; DEG10290036; DEG10100107; DEG10140237; DEG10170330; DEG10280179;DEG10320285;	DEG10220416;		DEG10200139;		DEG10160304;	DEG10170330;	DEG10240332;	DEG10010039;	DEG10190225;	DEG10150036;			J	Translation, ribosomal structure and biogenesis	putative 30S ribosomal protein S19
BF638R_4038	rplB	25	DEG10010038; DEG10030534; DEG10160303; DEG10190226; DEG10180503; DEG10280180; DEG10330307;DEG10240333; DEG10120056; DEG10130429; DEG10050268; DEG10230151; DEG10110187; DEG10270126;DEG10020275; DEG10060125; DEG10220417; DEG10200138; DEG10100106; DEG10290035; DEG10250137;DEG10210013; DEG10170331; DEG10140238; DEG10320286;	DEG10220417;	DEG10230151;	DEG10200138;	DEG10250137;	DEG10160303;	DEG10170331;	DEG10240333;	DEG10010038;	DEG10190226;				J	Translation, ribosomal structure and biogenesis	putative 50S ribosomal protein L2
BF638R_4039	rplW	20	DEG10240334; DEG10200137; DEG10120055; DEG10160302; DEG10190227; DEG10010037; DEG10220418;DEG10130430; DEG10020276; DEG10140239; DEG10290034; DEG10100105; DEG10030535; DEG10210012;DEG10170332; DEG10180504; DEG10050267; DEG10320287; DEG10280181; DEG10330306;	DEG10220418;		DEG10200137;		DEG10160302;	DEG10170332;	DEG10240334;	DEG10010037;	DEG10190227;				J	Translation, ribosomal structure and biogenesis	putative 50S ribosomal protein L23
BF638R_4040	rplD	26	DEG10130431; DEG10060123; DEG10310223; DEG10280182; DEG10010036; DEG10080262; DEG10160301;DEG10190228; DEG10180505; DEG10330305; DEG10140240; DEG10210011; DEG10240335; DEG10120054;DEG10230152; DEG10110188; DEG10200136; DEG10020277; DEG10290033; DEG10270125; DEG10220419;DEG10320288; DEG10100104; DEG10250136; DEG10170333; DEG10030536;	DEG10220419;	DEG10230152;	DEG10200136;	DEG10250136;	DEG10160301;	DEG10170333;	DEG10240335;	DEG10010036;	DEG10190228;			DEG10080262;	J	Translation, ribosomal structure and biogenesis	putative 50S ribosomal protein L4
BF638R_4041	rplC	25	DEG10130432; DEG10310224; DEG10060122; DEG10220420; DEG10030537; DEG10010035; DEG10160300;DEG10190229; DEG10280183; DEG10180506; DEG10290032; DEG10140241; DEG10330304; DEG10240336;DEG10120053; DEG10230153; DEG10110189; DEG10200135; DEG10270124; DEG10020278; DEG10320289;DEG10210010; DEG10100103; DEG10250135; DEG10170334;	DEG10220420;	DEG10230153;	DEG10200135;	DEG10250135;	DEG10160300;	DEG10170334;	DEG10240336;	DEG10010035;	DEG10190229;				J	Translation, ribosomal structure and biogenesis	putative 50S ribosomal protein L3
BF638R_4042	rpsJ	21	DEG10200134; DEG10240337; DEG10120052; DEG10020279; DEG10180507; DEG10130433; DEG10190230;DEG10060121; DEG10030538; DEG10100102; DEG10320290; DEG10150035; DEG10290031; DEG10280184;DEG10160299; DEG10330303; DEG10220421; DEG10010034; DEG10080263; DEG10210009; DEG10140242;	DEG10220421;		DEG10200134;		DEG10160299;		DEG10240337;	DEG10010034;	DEG10190230;	DEG10150035;		DEG10080263;	J	Translation, ribosomal structure and biogenesis	putative 30S ribosomal protein S10
BF638R_4043	fusA	42	DEG10130313; DEG10230160; DEG10170048; DEG10170049; DEG10050638; DEG10020086; DEG10020099;DEG10060366; DEG10220422; DEG10280185; DEG10010033; DEG10110190; DEG10010032; DEG10270119;DEG10180509; DEG10130146; DEG10200009; DEG10140160; DEG10070012; DEG10330302; DEG10320291;DEG10300067; DEG10060071; DEG10120051; DEG10290087; DEG10220335; DEG10060114; DEG10230154;DEG10160298; DEG10210198; DEG10100099; …	DEG10220422; DEG10220060; DEG10220335; DEG10220276;	DEG10230160; DEG10230154;	DEG10200381; DEG10200009;	DEG10250133; DEG10250132; DEG10250549;	DEG10160298;	DEG10170048; DEG10170049; DEG10170166;		DEG10010032; DEG10010033; DEG10010137;	DEG10190231;		DEG10070012;		J	Translation, ribosomal structure and biogenesis	putative translation elongation factor G
BF638R_4044	rpsG	23	DEG10170047; DEG10210199; DEG10150034; DEG10280186; DEG10110191; DEG10130145; DEG10220423;DEG10140161; DEG10290029; DEG10320292; DEG10030060; DEG10240338; DEG10120050; DEG10060070;DEG10330301; DEG10160297; DEG10080219; DEG10010031; DEG10100098; DEG10050189; DEG10200382;DEG10190232; DEG10020050;	DEG10220423;		DEG10200382;		DEG10160297;	DEG10170047;	DEG10240338;	DEG10010031;	DEG10190232;	DEG10150034;		DEG10080219;	J	Translation, ribosomal structure and biogenesis	putative 30S ribosomal protein S7
BF638R_4045	rpsL	25	DEG10120049; DEG10170046; DEG10060069; DEG10030059; DEG10010030; DEG10280187; DEG10080220;DEG10220424; DEG10270118; DEG10130144; DEG10050190; DEG10140162; DEG10310057; DEG10330300;DEG10020049; DEG10320293; DEG10240339; DEG10100097; DEG10160296; DEG10290028; DEG10210200;DEG10200383; DEG10190233; DEG10250131; DEG10180510;	DEG10220424;		DEG10200383;	DEG10250131;	DEG10160296;	DEG10170046;	DEG10240339;	DEG10010030;	DEG10190233;			DEG10080220;	J	Translation, ribosomal structure and biogenesis	putative 30S ribosomal protein S12
BF638R_4053	rplL	23	DEG10030050; DEG10060296; DEG10170043; DEG10120336; DEG10240342; DEG10150032; DEG10220329;DEG10160260; DEG10110211; DEG10330263; DEG10290025; DEG10140107; DEG10020046; DEG10310055;DEG10200083; DEG10100091; DEG10010027; DEG10210113; DEG10180570; DEG10130051; DEG10190277;DEG10320330; DEG10280379;	DEG10220329;		DEG10200083;		DEG10160260;	DEG10170043;	DEG10240342;	DEG10010027;	DEG10190277;	DEG10150032;			J	Translation, ribosomal structure and biogenesis	putative 50S ribosomal protein L7/L12
BF638R_4054	rplJ	11	DEG10330264; DEG10320329; DEG10180569; DEG10170042; DEG10210112; DEG10230157; DEG10220330;DEG10020045; DEG10160261; DEG10190276; DEG10010026;	DEG10220330;	DEG10230157;			DEG10160261;	DEG10170042;		DEG10010026;	DEG10190276;				J	Translation, ribosomal structure and biogenesis	putative 50S ribosomal protein L10
BF638R_4055	rplA	16	DEG10280261; DEG10170041; DEG10120338; DEG10060064; DEG10240344; DEG10030048; DEG10290023;DEG10150031; DEG10250124; DEG10210147; DEG10020044; DEG10220331; DEG10130049; DEG10230158;DEG10140007; DEG10010025;	DEG10220331;	DEG10230158;		DEG10250124;		DEG10170041;	DEG10240344;	DEG10010025;		DEG10150031;			J	Translation, ribosomal structure and biogenesis	putative 50S ribosomal protein L1
BF638R_4056		22	DEG10170040; DEG10120339; DEG10240345; DEG10060063; DEG10150030; DEG10290022; DEG10280260;DEG10160262; DEG10080221; DEG10100089; DEG10330265; DEG10020043; DEG10250123; DEG10200088;DEG10130048; DEG10320328; DEG10310053; DEG10140006; DEG10050166; DEG10030047; DEG10220332;DEG10210148;	DEG10220332;		DEG10200088;	DEG10250123;	DEG10160262;	DEG10170040;	DEG10240345;			DEG10150030;		DEG10080221;	J	Translation, ribosomal structure and biogenesis	putative 50S ribosomal protein L11
BF638R_4057	nusG	18	DEG10200385; DEG10330266; DEG10030046; DEG10050240; DEG10270112; DEG10120340; DEG10240346;DEG10250122; DEG10310052; DEG10290021; DEG10140064; DEG10160263; DEG10220333; DEG10130047;DEG10190275; DEG10230159; DEG10280259; DEG10080222;	DEG10220333;	DEG10230159;	DEG10200385;	DEG10250122;	DEG10160263;		DEG10240346;		DEG10190275;			DEG10080222;	K	Transcription	putative transcription antitermination protein
BF638R_4058		1	DEG10220334;	DEG10220334;												U	Intracellular trafficking, secretion, and vesicular transport	Putative preprotein translocase SecE subunit
BF638R_4059	tuf	70	DEG10290030; DEG10190182; DEG10150286; DEG10230160; DEG10170048; DEG10170049; DEG10010137;DEG10020086; DEG10220422; DEG10060366; DEG10210198; DEG10020051; DEG10010032; DEG10010033;DEG10110190; DEG10100449; DEG10170166; DEG10270224; DEG10180508; DEG10180509; DEG10180568;DEG10250229; DEG10250132; DEG10130160; DEG10240293; DEG10110170; DEG10140160; DEG10070012;DEG10330302; DEG10160222; DEG10320291; …	DEG10220422; DEG10220060; DEG10220335; DEG10220276;	DEG10230160; DEG10230195; DEG10230154;	DEG10200381; DEG10200009;	DEG10250133; DEG10250132; DEG10250549; DEG10250229;	DEG10160298; DEG10160222;	DEG10170048; DEG10170049; DEG10170166;	DEG10240293;	DEG10010032; DEG10010033; DEG10010137;	DEG10190231; DEG10190182;	DEG10150286;	DEG10070012;		J	Translation, ribosomal structure and biogenesis	Elongation factor Tu
BF638R_4066		17	DEG10150301; DEG10080163; DEG10290389; DEG10240167; DEG10050211; DEG10230161; DEG10220101;DEG10330287; DEG10160283; DEG10130471; DEG10110198; DEG10180536; DEG10200043; DEG10030029;DEG10320301; DEG10310091; DEG10190246;	DEG10220101;	DEG10230161;	DEG10200043;		DEG10160283;		DEG10240167;		DEG10190246;	DEG10150301;		DEG10080163;	M	Cell wall/membrane/envelope biogenesis	3-deoxy-D-manno-octulosonic-acid transferase
BF638R_4067	gltX	41	DEG10050487; DEG10130234; DEG10030209; DEG10270537; DEG10230068; DEG10230162; DEG10240227;DEG10050111; DEG10180117; DEG10150119; DEG10280365; DEG10220425; DEG10320075; DEG10210203;DEG10150191; DEG10160067; DEG10190138; DEG10160144; DEG10020041; DEG10070232; DEG10140266;DEG10130461; DEG10330147; DEG10100479; DEG10290169; DEG10170036; DEG10330068; DEG10120137;DEG10320192; DEG10120039; DEG10250585; …	DEG10220100; DEG10220425;	DEG10230162; DEG10230068;	DEG10200249;	DEG10250585;	DEG10160144; DEG10160067;	DEG10170036;	DEG10240227;	DEG10010021;	DEG10190068; DEG10190138;	DEG10150119; DEG10150191;	DEG10070232;		J	Translation, ribosomal structure and biogenesis	putative glutamyl-tRNA synthetase
BF638R_4129																		hypothetical protein
BF638R_4132		1	DEG10220362;	DEG10220362;														conserved hypothetical protein
BF638R_4134		2	DEG10220256; DEG10230165;	DEG10220256;	DEG10230165;													conserved hypothetical protein
BF638R_4147		4	DEG10150160; DEG10230320; DEG10050534; DEG10230059;	DEG10220200;	DEG10230320; DEG10230059;								DEG10150160;			K	Transcription	putative ECF-type RNA polymerase sigma factor
BF638R_4174																		hypothetical protein
BF638R_4185																L	Replication, recombination and repair	conserved hypothetical protein
BF638R_4198		1	DEG10230003;		DEG10230003;													putative transmembrane protein
BF638R_4199																		conserved hypothetical protein
BF638R_4221		2	DEG10220022; DEG10230137;	DEG10220022;	DEG10230137;											R	General function prediction only	conserved hypothetical protein
BF638R_4222		5	DEG10120304; DEG10180427; DEG10220023; DEG10200127; DEG10150092;	DEG10220023;		DEG10200127;							DEG10150092;			R	General function prediction only	putative SufE Fe/S-cluster-related protein
BF638R_4227		21	DEG10330002; DEG10130007; DEG10290307; DEG10170167; DEG10230136; DEG10240063; DEG10060117;DEG10190001; DEG10080197; DEG10270501; DEG10210100; DEG10250541; DEG10120109; DEG10200098;DEG10180005; DEG10220205; DEG10280410; DEG10320004; DEG10160002; DEG10030146; DEG10100439;	DEG10220205;	DEG10230136;	DEG10200098;	DEG10250541;	DEG10160002;	DEG10170167;	DEG10240063;		DEG10190001;			DEG10080197;	H	Coenzyme transport and metabolism	putative riboflavin biosynthesis protein RibF
BF638R_4228																R	General function prediction only	putative haloacid dehalogenase-type hydrolase
BF638R_4229		7	DEG10060053; DEG10100056; DEG10080136; DEG10070188; DEG10020292; DEG10140053; DEG10270025;											DEG10070188;	DEG10080136;	P	Inorganic ion transport and metabolism	putative transmembrane calcium-transporting ATPase
BF638R_4239																		putative lipoprotein
BF638R_4240																		conserved hypothetical protein
BF638R_4242		3	DEG10180476; DEG10220248; DEG10230134;	DEG10220248;	DEG10230134;											K	Transcription	putative RNA polymerase sigma-54 factor
BF638R_4243																		putative transmembrane protein
BF638R_4244		3	DEG10220211; DEG10250370; DEG10270342;	DEG10220211;			DEG10250370;									E	Amino acid transport and metabolism	putative glycine cleavage system H protein
BF638R_4245	purE	3	DEG10220210; DEG10100525; DEG10280351;	DEG10220210;												F	Nucleotide transport and metabolism	putative transmembrane phosphoribosylaminoimidazole carboxylase
BF638R_4246		18	DEG10150083; DEG10230133; DEG10130094; DEG10330060; DEG10190145; DEG10320200; DEG10270515;DEG10160059; DEG10200113; DEG10120242; DEG10180382; DEG10030163; DEG10290283; DEG10250555;DEG10240275; DEG10010176; DEG10310085; DEG10220209;	DEG10220209;	DEG10230133;	DEG10200113;	DEG10250555;	DEG10160059;		DEG10240275;	DEG10010176;	DEG10190145;	DEG10150083;			I	Lipid transport and metabolism	putative GcpE terpenoid biosynthesis protein
BF638R_4283																		hypothetical protein
BF638R_4304		22	DEG10160081; DEG10230168; DEG10240020; DEG10180318; DEG10120144; DEG10270225; DEG10140084;DEG10330083; DEG10320175; DEG10100191; DEG10170056; DEG10200407; DEG10060311; DEG10290353;DEG10010259; DEG10210210; DEG10130019; DEG10190126; DEG10220065; DEG10250230; DEG10280448;DEG10020056;	DEG10220065;	DEG10230168;	DEG10200407;	DEG10250230;	DEG10160081;	DEG10170056;	DEG10240020;	DEG10010259;	DEG10190126;				J	Translation, ribosomal structure and biogenesis	putative arginyl-tRNA synthetase
BF638R_4318																		conserved hypothetical protein
BF638R_4320.1																		hypothetical protein
BF638R_4327																		hypothetical protein
BF638R_4335																		hypothetical protein
BF638R_4341	rpsO	17	DEG10010138; DEG10220366; DEG10150285; DEG10180470; DEG10050538; DEG10240083; DEG10170168;DEG10160220; DEG10200008; DEG10060344; DEG10080177; DEG10290115; DEG10130070; DEG10330223;DEG10030137; DEG10120152; DEG10140125;	DEG10220366;		DEG10200008;		DEG10160220;	DEG10170168;	DEG10240083;	DEG10010138;		DEG10150285;		DEG10080177;	J	Translation, ribosomal structure and biogenesis	putative 30S ribosomal protein S15
BF638R_4345	sahH	4	DEG10270580; DEG10250643; DEG10280271; DEG10100518;				DEG10250643;									H	Coenzyme transport and metabolism	putative adenosylhomocysteinase
BF638R_4347																		hypothetical protein
BF638R_4348																		conserved hypothetical protein
BF638R_4356		6	DEG10020138; DEG10130060; DEG10160221; DEG10330224; DEG10120364; DEG10220223;	DEG10220223;				DEG10160221;								J	Translation, ribosomal structure and biogenesis	putative ribosome-binding factor A
BF638R_4370																		conserved hypothetical protein
BF638R_4375																		hypothetical protein
BF638R_4376																		hypothetical protein
BF638R_4377		1	DEG10230128;		DEG10230128;											S	Function unknown	conserved hypothetical protein
BF638R_4380																		hypothetical protein
BF638R_4384	traQ																	conserved protein found in conjugate transposon
BF638R_4385	traO																	conserved hypothetical protein found in conjugate transposon
BF638R_4393	traH																	conserved hypothetical protein found in conjugate transposon
BF638R_4395	traF																	putative transmembrane conserved protein found in conjugate transposon
BF638R_4398	traB																	conserved hypothetical protein
BF638R_4400																		hypothetical protein
BF638R_4402																		conserved hypothetical protein
BF638R_4419																H	Coenzyme transport and metabolism	conserved hypothetical protein
BF638R_4420																		conserved hypothetical protein
BF638R_4430		2	DEG10230287; DEG10230061;		DEG10230287; DEG10230061;													putative exported protein
BF638R_4431																		hypothetical protein
BF638R_4489																R	General function prediction only	putative acid phosphatase
BF638R_4494	parE	47	DEG10030490; DEG10170176; DEG10060002; DEG10170004; DEG10270004; DEG10120327; DEG10190175;DEG10050551; DEG10220341; DEG10120150; DEG10230200; DEG10220076; DEG10020003; DEG10130002;DEG10140141; DEG10250003; DEG10020149; DEG10210123; DEG10290006; DEG10290333; DEG10030004;DEG10320307; DEG10240353; DEG10280496; DEG10060171; DEG10330281; DEG10150299; DEG10130487;DEG10160209; DEG10010148; DEG10140293; …	DEG10220341; DEG10220076;	DEG10230175; DEG10230200;	DEG10200287; DEG10200030;	DEG10250003;	DEG10160277; DEG10160209;	DEG10170004; DEG10170176;	DEG10240353;	DEG10010148; DEG10010003;	DEG10190253; DEG10190175;	DEG10150299;	DEG10070042; DEG10070149;		L	Replication, recombination and repair	putative topoisomerase IV subunit B
BF638R_4495		18	DEG10220340; DEG10150013; DEG10210059; DEG10050210; DEG10130351; DEG10280005; DEG10200198;DEG10330286; DEG10290390; DEG10170116; DEG10160282; DEG10120179; DEG10070106; DEG10030027;DEG10180537; DEG10320302; DEG10240027; DEG10190247;	DEG10220340;		DEG10200198;		DEG10160282;	DEG10170116;	DEG10240027;		DEG10190247;	DEG10150013;	DEG10070106;		H	Coenzyme transport and metabolism	putative phosphopantetheine adenylyltransferase
BF638R_4527																H	Coenzyme transport and metabolism	putative 2-dehydropantoate 2-reductase
BF638R_4528		16	DEG10220176; DEG10120279; DEG10160196; DEG10180429; DEG10130089; DEG10320230; DEG10240069;DEG10050325; DEG10140280; DEG10030142; DEG10330199; DEG10290126; DEG10280140; DEG10230179;DEG10190168; DEG10200081;	DEG10220176;	DEG10230179;	DEG10200081;	DEG10250332;	DEG10160196;		DEG10240069;		DEG10190168;				M	Cell wall/membrane/envelope biogenesis	putative prolipoprotein diacylglyceryl transferase
BF638R_4532	leuS	61	DEG10330352; DEG10160148; DEG10330151; DEG10170025; DEG10150075; DEG10310102; DEG10060284;DEG10010199; DEG10010010; DEG10250186; DEG10010110; DEG10020186; DEG10160347; DEG10020031;DEG10200472; DEG10020112; DEG10230180; DEG10220171; DEG10050332; DEG10180113; DEG10130122;DEG10290105; DEG10230300; DEG10120199; DEG10140025; DEG10210162; DEG10210040; DEG10320349;DEG10210063; DEG10220048; DEG10290288; …	DEG10220048; DEG10220171; DEG10220258;	DEG10230038; DEG10230180; DEG10230300;	DEG10200472; DEG10200182;	DEG10250012; DEG10250186;	DEG10160347; DEG10160003; DEG10160148; DEG10160079;	DEG10170264; DEG10170133; DEG10170240; DEG10170025;	DEG10240137; DEG10240062;	DEG10010010; DEG10010218; DEG10010199; DEG10010110;	DEG10190129; DEG10190293; DEG10190066;	DEG10150271; DEG10150075;	DEG10070203;	DEG10080214;	J	Translation, ribosomal structure and biogenesis	putative Leucyl-tRNA synthetase
